# Supplementary material for: Integration of Transcriptomics and WGCNA to Characterize Trichoderma harzianum-Induced Systemic Resistance in Astragalus mongholicus for Defense against Fusarium solani
Source: Genes (Basel). 2024 Sep 8;15(9):1180. doi: 10.3390/genes15091180 (PMC11431081; doi:10.3390/genes15091180)
Supplement: Supplementary file 1 [file genes-15-01180-s001.zip]

Archive with 2 entries (2 files):
- Supplementary figure.pdf
- Supplementary table.xls
