# Supplementary material for: Integration of Transcriptomics and WGCNA to Characterize Trichoderma harzianum-Induced Systemic Resistance in Astragalus mongholicus for Defense against Fusarium solani
Source: Genes (Basel). 2024 Sep 8;15(9):1180. doi: 10.3390/genes15091180 (PMC11431081; doi:10.3390/genes15091180)
Supplement: Supplementary file 1 [file genes-15-01180-s001.zip › Supplementary table.xls]

## Sheet: Table S1
Table S1 Primers used for RT-qPCR.
Gene	Primer Sequence (5’ to 3’)		Annealing temperature (℃)
TRINITY_DN3440_c2_g1	F	AGGTAGAGGGCAATTTGGGG	59 ℃
	R	TCCCTATCAGATTTGCTCACAAGT
TRINITY_DN8600_c0_g1	F	TTAACGGCAAAGGCGGAGAT	60 ℃
	R	AACCACACGCTCGAATTCCT
TRINITY_DN9066_c0_g2	F	AGCAAAGGGCCTTACCACTC	59 ℃
	R	TGGGGAAGAAATGAAGCGGG
TRINITY_DN5845_c4_g2	F	AGGGTTGCATATGAGAGCGG	59 ℃
	R	GCAAACCAGACCCCAATTCC
TRINITY_DN11877_c0_g3	F	TGCTCGTGATGCTGTTTTCC	59 ℃
	R	AGGATTGTTGTTGCGTTGCT
TRINITY_DN9680_c0_g2	F	CACCTACGTGAAGTTGGGCT	60 ℃
	R	CACCTGGGTGAGCAATCCAA
TRINITY_DN11152_c1_g1	F	AGAAGTTCAAGGTTGGGCAGT	59 ℃
	R	TGGCGTTTCTTGATGACCTTC
TRINITY_DN18531_c0_g1	F	ATGGTGGTGGTGGTTCTTCC	59 ℃
	R	AAGTTCAGAATCTCGCCGGA
TRINITY_DN48668_c0_g2	F	CCAAGACCAGAGAAAAGTTGAGC	59 ℃
	R	GCTCTTCTAGCGAGAGATCCG
TRINITY_DN43430_c0_g1	F	GGGATACACCTTGGTTGCCA	60 ℃
	R	CTTGCCAGACCATAGCGACA
TRINITY_DN11766_c0_g1	F	ACTCAAACAAGGACCTCCGC	60 ℃
	R	GGCGATCGTACCAAGGTTGT
TRINITY_DN8962_c0_g1	F	TCCAAGTGGAGGAGAGCAGA	59 ℃
	R	GGAGTTGCTGGATTCATCTTCC
TRINITY_DN12696_c0_g1	F	AGCAACCAGCTGCGACTTAT	59 ℃
	R	CCACTTTCCTCACAAATTGGGT
TRINITY_DN105680_c0_g1	F	AGCTGCCACTTGCTCAGTTA	60 ℃
	R	AAGGCTGACGAGTGATGGGA
Am18S	F	TGCAGAATCCCGTGAACCATC	59 ℃
	R	AGGCATCGGGCAACGATATG

## Sheet: Table S2
Table S2 A statistical summary for all RNA-Seq samples.
Sample	Raw reads	Clean reads	Q20(%)	Q30(%)	GC content(%)	Mapped reads
T+F_0h _1	58850818	58411112	98.2	94.58	42.53	24285781
T+F_0h_2	43827498	43492256	98.25	94.71	42.41	17991907
T+F_0h _3	48803652	48421976	98.23	94.68	42.42	19949479
T+F_24h_1	43700446	43354266	98.25	94.71	42.55	17856393
T+F_24h_2	44897280	44552310	98.16	94.46	42.75	18386079
T+F_24h_3	50700818	50306704	98.3	94.86	42.69	20923285
T+F_48h_1	44842458	44485716	98.24	94.71	42.63	18545373
T+F_48h_2	51443536	51093704	98.19	94.53	42.55	21224919
T+F_48h_3	44774892	44465806	98.22	94.62	42.49	18568731
F_0h_1	63122928	62707128	98.3	94.85	42.25	26073153
F_0h_2	48278134	47927502	98.24	94.69	42.3	19815244
F_0h_3	45707176	45350960	98.25	94.72	42.29	18968937
F_24h_1	47811196	47149130	98	93.96	42.55	18648287
F_24h_2	45626064	45228114	98.25	94.7	42.58	18554708
F_24h_3	51149058	50774812	98.23	94.64	42.53	20948418
F_48h_1	44620712	44216280	98.25	94.73	42.49	18071118
F_48h_2	47696444	47353086	98.23	94.66	42.55	19461546
F_48h_3	46904010	46527734	98.29	94.84	42.59	19021894
Average	4.84865e+07	4.8101e+07	98.2267	94.6472	42.5083	1.98497e+07
1, 2, 3 infer to three replicates.

## Sheet: Table S3
Table S3 Statistical table of differentially expressed genes
Gene ID	T+F_0 h vs. F_0 h	T+F_24 h vs. F_24 h	T+F_48 h vs. F_48 h
TRINITY_DN7940_c0_g1	yes|down	yes|up	no|up
TRINITY_DN2676_c8_g1	no|up	yes|up	no|up
TRINITY_DN67831_c0_g2	no|up	yes|up	no|down
TRINITY_DN14263_c0_g4	no|down	yes|up	no|up
TRINITY_DN65473_c0_g1	yes|down	no|up	no|up
TRINITY_DN62187_c0_g2	no|up	yes|up	no|down
TRINITY_DN31434_c0_g1	yes|down	no|up	no|up
TRINITY_DN3470_c0_g1	no|down	yes|down	yes|down
TRINITY_DN29693_c0_g2	no|up	no|up	yes|up
TRINITY_DN29323_c0_g1	no|down	no|up	yes|down
TRINITY_DN7221_c0_g1	yes|down	yes|up	yes|up
TRINITY_DN8027_c0_g1	no|up	yes|down	yes|up
TRINITY_DN28772_c0_g2	yes|up	no|up	no|down
TRINITY_DN25083_c0_g1	no|down	yes|up	no|up
TRINITY_DN84666_c0_g1	no|up	no|down	yes|up
TRINITY_DN18303_c0_g2	no|down	no|down	yes|down
TRINITY_DN1777_c1_g1	yes|down	no|up	no|up
TRINITY_DN77496_c0_g1	yes|up	no|up	no|down
TRINITY_DN4682_c0_g1	yes|down	no|down	no|down
TRINITY_DN9707_c4_g1	yes|down	no|up	no|down
TRINITY_DN61912_c0_g2	no|up	yes|up	yes|down
TRINITY_DN98447_c0_g2	yes|down	no|down	no|down
TRINITY_DN6307_c0_g1	no|up	no|down	yes|up
TRINITY_DN57302_c0_g1	yes|up	no|up	no|up
TRINITY_DN9223_c1_g1	yes|down	yes|up	no|up
TRINITY_DN31655_c0_g1	no|no change	no|up	yes|down
TRINITY_DN4978_c0_g1	no|down	no|up	yes|up
TRINITY_DN19241_c0_g1	no|up	no|up	yes|up
TRINITY_DN75422_c0_g1	no|up	no|down	yes|down
TRINITY_DN5737_c0_g1	yes|down	no|up	no|up
TRINITY_DN8424_c0_g2	yes|down	no|up	no|down
TRINITY_DN2839_c0_g4	yes|down	no|down	no|down
TRINITY_DN17170_c0_g1	yes|down	no|up	yes|down
TRINITY_DN14026_c0_g1	no|up	no|down	yes|up
TRINITY_DN7762_c1_g1	no|down	no|down	yes|down
TRINITY_DN6990_c0_g1	yes|up	yes|up	no|up
TRINITY_DN12013_c0_g1	no|down	no|down	yes|down
TRINITY_DN108247_c0_g1	no|up	yes|up	no|down
TRINITY_DN7815_c2_g1	no|down	yes|up	yes|up
TRINITY_DN28_c3_g1	yes|down	yes|up	no|up
TRINITY_DN8949_c0_g1	yes|up	yes|up	no|down
TRINITY_DN13212_c0_g1	no|up	no|down	yes|up
TRINITY_DN38604_c0_g2	no|down	no|up	yes|down
TRINITY_DN6310_c0_g1	yes|down	yes|up	yes|up
TRINITY_DN36778_c1_g5	yes|up	no|up	yes|up
TRINITY_DN48318_c0_g1	yes|down	no|down	no|up
TRINITY_DN11052_c0_g1	no|down	yes|down	no|down
TRINITY_DN15454_c0_g1	no|down	no|no change	yes|down
TRINITY_DN7657_c0_g1	yes|down	yes|up	no|up
TRINITY_DN81698_c0_g1	yes|down	no|up	yes|down
TRINITY_DN9321_c0_g1	no|down	no|up	yes|up
TRINITY_DN44890_c0_g2	no|down	yes|up	no|down
TRINITY_DN2807_c0_g1	yes|down	no|up	yes|down
TRINITY_DN10733_c0_g1	no|down	no|down	yes|down
TRINITY_DN2268_c0_g1	no|down	yes|up	no|up
TRINITY_DN1021_c0_g1	yes|down	yes|up	no|up
TRINITY_DN14942_c0_g1	no|down	no|down	yes|down
TRINITY_DN18424_c0_g1	no|up	yes|up	no|up
TRINITY_DN6639_c1_g1	yes|down	yes|up	no|up
TRINITY_DN30948_c0_g2	no|up	yes|up	no|up
TRINITY_DN55170_c1_g6	no|down	yes|up	no|down
TRINITY_DN1683_c0_g1	no|up	yes|up	no|down
TRINITY_DN25370_c1_g1	no|down	yes|up	no|up
TRINITY_DN18379_c0_g1	yes|up	no|up	no|down
TRINITY_DN49044_c0_g2	no|up	no|up	yes|up
TRINITY_DN4282_c0_g1	yes|down	no|down	yes|down
TRINITY_DN8918_c0_g2	no|up	no|down	yes|up
TRINITY_DN131182_c0_g1	yes|up	no|down	no|up
TRINITY_DN8821_c1_g1	no|down	yes|down	no|down
TRINITY_DN8246_c0_g1	yes|down	no|up	yes|up
TRINITY_DN2293_c0_g2	yes|down	no|down	no|down
TRINITY_DN9730_c0_g1	yes|down	no|down	yes|up
TRINITY_DN19465_c0_g4	no|down	no|down	yes|down
TRINITY_DN3268_c0_g1	yes|down	no|up	no|up
TRINITY_DN26136_c0_g1	no|up	no|up	yes|up
TRINITY_DN11065_c0_g1	yes|down	no|down	no|down
TRINITY_DN36684_c0_g1	yes|down	no|up	no|down
TRINITY_DN14029_c1_g1	no|up	no|up	yes|up
TRINITY_DN18206_c0_g1	no|up	no|up	yes|down
TRINITY_DN21553_c0_g1	no|up	no|up	yes|up
TRINITY_DN2740_c2_g1	no|up	no|down	yes|up
TRINITY_DN16707_c1_g1	no|down	yes|up	yes|up
TRINITY_DN6195_c0_g1	yes|down	no|up	no|up
TRINITY_DN15043_c0_g1	yes|up	no|up	yes|down
TRINITY_DN6270_c0_g1	yes|down	no|down	no|down
TRINITY_DN30446_c0_g1	no|up	no|up	yes|up
TRINITY_DN33602_c0_g1	no|down	no|up	yes|up
TRINITY_DN341_c1_g1	no|down	yes|up	no|down
TRINITY_DN11665_c0_g2	no|up	no|down	yes|up
TRINITY_DN375_c0_g1	no|up	no|down	yes|down
TRINITY_DN11795_c0_g2	no|down	no|up	yes|down
TRINITY_DN15843_c0_g1	no|down	yes|up	no|down
TRINITY_DN25814_c0_g1	no|up	no|down	yes|down
TRINITY_DN7497_c0_g1	no|up	yes|up	no|down
TRINITY_DN1038_c0_g1	no|down	no|up	yes|down
TRINITY_DN118350_c0_g1	no|up	yes|up	no|down
TRINITY_DN3845_c0_g1	no|down	no|up	yes|up
TRINITY_DN3770_c0_g1	no|up	yes|down	no|down
TRINITY_DN46702_c0_g2	yes|up	no|up	no|up
TRINITY_DN59818_c0_g2	no|up	no|down	yes|up
TRINITY_DN35092_c0_g1	no|down	yes|up	no|up
TRINITY_DN9340_c0_g1	no|down	yes|up	yes|up
TRINITY_DN8109_c0_g1	yes|down	no|down	no|up
TRINITY_DN1271_c0_g1	yes|down	no|up	no|down
TRINITY_DN11669_c0_g1	no|down	no|down	yes|down
TRINITY_DN5613_c0_g1	yes|down	yes|up	no|up
TRINITY_DN3565_c0_g1	no|down	yes|up	no|up
TRINITY_DN1821_c0_g2	no|down	yes|up	no|down
TRINITY_DN6196_c0_g1	no|up	yes|up	no|down
TRINITY_DN15981_c0_g1	no|down	no|down	yes|down
TRINITY_DN15635_c0_g1	no|up	no|up	yes|down
TRINITY_DN34015_c0_g1	no|up	no|up	yes|down
TRINITY_DN31951_c0_g1	yes|up	yes|up	no|down
TRINITY_DN6070_c0_g1	no|up	no|down	yes|down
TRINITY_DN5399_c0_g2	no|up	no|down	yes|up
TRINITY_DN14620_c0_g2	yes|down	yes|up	yes|up
TRINITY_DN12669_c0_g1	yes|up	no|up	yes|down
TRINITY_DN1280_c0_g1	no|up	no|down	yes|down
TRINITY_DN86415_c0_g1	no|up	yes|down	no|down
TRINITY_DN107805_c0_g1	yes|up	no|up	no|up
TRINITY_DN37663_c0_g1	no|down	no|down	yes|down
TRINITY_DN11038_c0_g1	no|down	no|down	yes|down
TRINITY_DN1527_c0_g1	yes|down	no|up	no|up
TRINITY_DN8000_c1_g2	no|no change	no|up	yes|down
TRINITY_DN3552_c0_g1	no|down	no|up	yes|down
TRINITY_DN22812_c0_g1	yes|down	no|up	no|down
TRINITY_DN53203_c0_g4	no|up	no|up	yes|up
TRINITY_DN29972_c0_g1	yes|down	no|up	no|up
TRINITY_DN12866_c0_g1	no|up	yes|up	yes|up
TRINITY_DN10791_c0_g1	no|down	yes|up	no|down
TRINITY_DN104_c0_g1	no|up	yes|up	yes|down
TRINITY_DN19853_c0_g1	yes|down	yes|up	no|up
TRINITY_DN35680_c0_g1	no|down	no|up	yes|up
TRINITY_DN9491_c1_g1	yes|down	yes|up	no|up
TRINITY_DN833_c1_g2	yes|down	yes|up	no|down
TRINITY_DN5800_c0_g1	no|up	yes|up	no|up
TRINITY_DN1343_c0_g1	no|down	no|down	yes|down
TRINITY_DN11953_c0_g1	no|up	yes|up	no|down
TRINITY_DN1891_c0_g4	yes|down	no|up	yes|down
TRINITY_DN19619_c0_g1	no|up	yes|up	no|up
TRINITY_DN16990_c0_g1	no|up	no|up	yes|down
TRINITY_DN100337_c0_g1	yes|up	no|up	no|down
TRINITY_DN7613_c0_g1	yes|down	no|up	no|down
TRINITY_DN62793_c0_g1	yes|down	no|up	no|down
TRINITY_DN15369_c0_g1	no|up	no|up	yes|up
TRINITY_DN2136_c7_g2	yes|up	no|down	no|down
TRINITY_DN700_c1_g1	no|up	yes|up	no|up
TRINITY_DN54358_c0_g1	no|down	yes|up	no|up
TRINITY_DN31884_c0_g1	no|down	no|up	yes|down
TRINITY_DN8600_c0_g1	yes|down	yes|up	no|up
TRINITY_DN18102_c0_g1	no|down	yes|down	no|down
TRINITY_DN12264_c0_g1	no|up	no|down	yes|down
TRINITY_DN3923_c1_g2	yes|down	no|down	no|up
TRINITY_DN79008_c0_g2	yes|up	no|up	no|up
TRINITY_DN36968_c0_g2	no|down	no|up	yes|down
TRINITY_DN36457_c0_g1	no|up	yes|up	no|up
TRINITY_DN116466_c0_g1	no|no change	no|up	yes|down
TRINITY_DN49293_c0_g1	no|down	no|down	yes|down
TRINITY_DN5421_c0_g1	yes|down	no|up	no|up
TRINITY_DN23952_c0_g1	no|down	yes|up	no|down
TRINITY_DN7825_c0_g1	yes|up	no|up	no|down
TRINITY_DN12513_c0_g1	no|down	yes|up	no|down
TRINITY_DN17947_c0_g1	no|down	yes|up	no|up
TRINITY_DN24943_c0_g1	no|down	no|down	yes|down
TRINITY_DN28644_c0_g1	no|down	yes|up	no|down
TRINITY_DN12944_c1_g1	no|down	no|down	yes|up
TRINITY_DN15839_c0_g2	yes|down	no|up	no|down
TRINITY_DN19946_c1_g1	no|down	yes|up	no|down
TRINITY_DN19447_c0_g1	no|up	yes|up	yes|down
TRINITY_DN106760_c0_g1	no|down	no|up	yes|up
TRINITY_DN102387_c0_g1	yes|down	no|up	no|down
TRINITY_DN4410_c0_g1	yes|down	no|down	yes|down
TRINITY_DN27536_c0_g1	yes|down	no|down	no|down
TRINITY_DN2921_c0_g2	no|up	no|down	yes|up
TRINITY_DN91444_c0_g3	yes|up	no|up	yes|down
TRINITY_DN1140_c1_g1	no|up	no|down	yes|up
TRINITY_DN16739_c0_g1	no|down	yes|up	no|up
TRINITY_DN4084_c0_g2	no|up	yes|down	no|down
TRINITY_DN44808_c0_g1	no|down	yes|up	no|down
TRINITY_DN2630_c0_g1	yes|up	no|down	no|up
TRINITY_DN13955_c0_g2	yes|down	no|up	no|up
TRINITY_DN1878_c0_g1	no|up	no|down	yes|down
TRINITY_DN29928_c0_g1	no|down	no|up	yes|down
TRINITY_DN67776_c0_g2	no|up	no|down	yes|down
TRINITY_DN15161_c0_g1	no|up	yes|down	no|down
TRINITY_DN5485_c1_g1	yes|down	yes|up	no|down
TRINITY_DN8713_c0_g4	no|no change	no|down	yes|down
TRINITY_DN27428_c0_g1	yes|down	yes|up	no|down
TRINITY_DN10698_c0_g1	no|down	yes|up	no|up
TRINITY_DN10382_c0_g2	yes|down	no|up	yes|down
TRINITY_DN63412_c1_g1	no|down	no|up	yes|up
TRINITY_DN6850_c0_g1	yes|up	no|down	no|down
TRINITY_DN35360_c0_g1	no|down	yes|down	no|down
TRINITY_DN33894_c0_g1	no|down	no|down	yes|down
TRINITY_DN43788_c0_g1	no|down	yes|up	no|up
TRINITY_DN3721_c0_g1	yes|down	yes|up	yes|up
TRINITY_DN23501_c0_g1	no|down	yes|up	no|up
TRINITY_DN8452_c0_g1	no|down	no|down	yes|down
TRINITY_DN45522_c0_g1	yes|up	no|up	no|up
TRINITY_DN6333_c0_g1	yes|down	yes|up	yes|up
TRINITY_DN26105_c0_g2	no|down	no|up	yes|down
TRINITY_DN11525_c0_g1	no|up	yes|up	no|up
TRINITY_DN2998_c0_g1	no|up	no|up	yes|down
TRINITY_DN759_c10_g1	no|up	yes|up	no|up
TRINITY_DN10237_c0_g1	no|up	yes|up	no|down
TRINITY_DN119049_c0_g1	no|down	no|up	yes|down
TRINITY_DN9570_c0_g1	no|up	no|down	yes|down
TRINITY_DN76834_c0_g1	no|down	no|down	yes|down
TRINITY_DN45734_c0_g2	yes|down	yes|up	no|up
TRINITY_DN15284_c0_g1	no|down	yes|up	no|up
TRINITY_DN950_c0_g1	no|down	yes|up	no|up
TRINITY_DN57333_c0_g1	no|up	no|down	yes|down
TRINITY_DN2472_c0_g4	no|down	yes|up	no|up
TRINITY_DN19003_c0_g1	no|down	no|up	yes|up
TRINITY_DN70713_c0_g1	no|no change	no|up	yes|down
TRINITY_DN23297_c0_g1	no|up	yes|up	no|down
TRINITY_DN20491_c0_g1	no|down	no|up	yes|down
TRINITY_DN40239_c1_g1	yes|down	no|up	yes|down
TRINITY_DN32356_c0_g1	yes|up	yes|up	no|up
TRINITY_DN19098_c0_g2	no|down	yes|up	no|up
TRINITY_DN12520_c0_g1	yes|down	no|up	no|up
TRINITY_DN853_c0_g1	no|down	no|up	yes|down
TRINITY_DN13355_c0_g1	no|up	yes|up	no|up
TRINITY_DN76381_c0_g1	no|up	yes|up	no|down
TRINITY_DN4513_c0_g1	yes|down	yes|up	yes|up
TRINITY_DN2006_c0_g1	no|up	yes|up	no|up
TRINITY_DN81521_c0_g1	no|up	no|down	yes|down
TRINITY_DN11906_c0_g1	yes|up	no|up	no|up
TRINITY_DN35868_c0_g1	no|up	no|down	yes|down
TRINITY_DN12730_c0_g1	no|down	yes|up	no|down
TRINITY_DN1527_c0_g3	yes|down	no|up	no|up
TRINITY_DN6549_c0_g1	no|up	yes|down	no|down
TRINITY_DN1349_c0_g1	no|up	yes|down	no|down
TRINITY_DN30646_c0_g1	yes|up	yes|up	no|up
TRINITY_DN103627_c1_g1	no|up	no|up	yes|up
TRINITY_DN22173_c0_g1	no|up	yes|up	no|up
TRINITY_DN50335_c0_g1	no|down	yes|up	yes|up
TRINITY_DN34326_c0_g1	no|up	no|up	yes|up
TRINITY_DN1882_c0_g1	yes|down	no|up	no|down
TRINITY_DN124296_c0_g1	yes|up	yes|up	no|down
TRINITY_DN15138_c0_g1	yes|up	no|up	no|up
TRINITY_DN1799_c1_g1	no|down	yes|up	no|down
TRINITY_DN9606_c0_g1	no|down	yes|up	no|up
TRINITY_DN90397_c0_g1	yes|up	no|down	no|down
TRINITY_DN2634_c0_g1	no|up	no|up	yes|down
TRINITY_DN7885_c0_g1	no|up	no|up	yes|down
TRINITY_DN121048_c0_g1	yes|up	yes|down	no|up
TRINITY_DN62079_c0_g2	no|no change	no|up	yes|up
TRINITY_DN59821_c0_g1	no|up	no|down	yes|up
TRINITY_DN42749_c0_g2	no|up	no|down	yes|up
TRINITY_DN91800_c0_g1	no|down	no|down	yes|up
TRINITY_DN3900_c0_g1	no|up	yes|down	no|down
TRINITY_DN85988_c0_g1	yes|up	no|down	no|down
TRINITY_DN7062_c0_g2	no|down	yes|down	no|down
TRINITY_DN25715_c0_g2	no|down	no|down	yes|down
TRINITY_DN8239_c0_g1	yes|down	no|down	no|down
TRINITY_DN4988_c0_g1	yes|down	no|up	no|down
TRINITY_DN4606_c1_g1	no|down	yes|down	no|down
TRINITY_DN76388_c0_g2	no|no change	no|down	yes|down
TRINITY_DN17244_c0_g1	yes|down	no|up	no|down
TRINITY_DN17800_c0_g1	yes|down	yes|up	no|up
TRINITY_DN14374_c0_g1	no|down	yes|up	no|up
TRINITY_DN46569_c0_g1	no|up	no|up	yes|up
TRINITY_DN20514_c0_g1	yes|down	yes|up	yes|down
TRINITY_DN26448_c1_g1	no|up	yes|down	no|down
TRINITY_DN3432_c0_g1	yes|down	no|up	no|down
TRINITY_DN3434_c2_g1	yes|down	yes|up	yes|up
TRINITY_DN1958_c0_g1	no|down	no|up	yes|up
TRINITY_DN70361_c0_g1	yes|down	no|up	no|up
TRINITY_DN37552_c0_g1	no|down	yes|up	yes|up
TRINITY_DN2952_c0_g1	yes|down	yes|up	yes|up
TRINITY_DN72443_c0_g1	no|down	no|down	yes|down
TRINITY_DN122754_c0_g1	no|up	no|down	yes|up
TRINITY_DN112217_c0_g1	no|up	yes|up	no|down
TRINITY_DN56086_c0_g1	no|no change	no|up	yes|down
TRINITY_DN11403_c0_g1	yes|down	no|up	no|down
TRINITY_DN17602_c0_g1	no|no change	yes|up	no|no change
TRINITY_DN8713_c0_g2	no|no change	yes|down	yes|down
TRINITY_DN84980_c0_g1	no|down	no|up	yes|down
TRINITY_DN6217_c1_g1	no|up	no|down	yes|up
TRINITY_DN3471_c0_g1	yes|up	no|up	yes|down
TRINITY_DN11877_c0_g3	yes|up	yes|up	no|down
TRINITY_DN68468_c0_g3	no|no change	no|down	yes|down
TRINITY_DN36867_c0_g1	no|up	no|up	yes|up
TRINITY_DN20110_c1_g1	no|down	yes|down	no|down
TRINITY_DN39347_c0_g1	no|up	no|down	yes|up
TRINITY_DN13296_c0_g1	no|up	no|up	yes|up
TRINITY_DN45102_c0_g1	yes|up	no|up	no|up
TRINITY_DN27155_c0_g1	no|down	yes|down	no|up
TRINITY_DN6323_c0_g1	yes|down	yes|down	yes|down
TRINITY_DN14883_c0_g3	no|down	yes|up	no|down
TRINITY_DN12321_c0_g1	no|up	no|up	yes|down
TRINITY_DN7378_c0_g1	no|down	no|up	yes|up
TRINITY_DN49057_c0_g1	yes|up	no|down	no|up
TRINITY_DN5910_c0_g1	no|up	yes|up	no|down
TRINITY_DN10730_c0_g1	no|down	yes|up	no|up
TRINITY_DN2229_c1_g1	yes|down	no|up	no|up
TRINITY_DN12135_c0_g1	yes|down	no|up	no|up
TRINITY_DN11313_c0_g2	yes|up	no|down	no|down
TRINITY_DN3711_c1_g2	no|up	yes|down	no|down
TRINITY_DN19140_c0_g1	no|up	yes|up	yes|down
TRINITY_DN7738_c0_g1	no|up	no|up	yes|down
TRINITY_DN15740_c0_g1	no|down	yes|up	yes|down
TRINITY_DN16530_c0_g1	no|down	yes|up	no|up
TRINITY_DN44699_c0_g2	no|down	no|down	yes|down
TRINITY_DN5036_c0_g4	no|down	no|down	yes|down
TRINITY_DN52319_c0_g2	no|up	no|up	yes|down
TRINITY_DN7567_c0_g2	no|down	no|down	yes|up
TRINITY_DN15027_c0_g2	no|up	no|down	yes|up
TRINITY_DN25576_c0_g2	no|down	no|down	yes|down
TRINITY_DN14721_c0_g1	no|up	no|up	yes|up
TRINITY_DN3806_c0_g1	yes|down	yes|up	no|up
TRINITY_DN35453_c0_g1	no|no change	no|up	yes|down
TRINITY_DN46_c0_g4	yes|down	yes|up	no|up
TRINITY_DN125_c3_g1	yes|down	yes|up	no|up
TRINITY_DN13627_c0_g1	yes|up	yes|down	no|up
TRINITY_DN54834_c1_g1	no|up	no|up	yes|down
TRINITY_DN5633_c0_g1	yes|down	no|up	no|up
TRINITY_DN1712_c3_g1	no|up	yes|up	no|down
TRINITY_DN29933_c0_g1	yes|down	no|up	no|up
TRINITY_DN3063_c0_g1	no|down	yes|up	yes|up
TRINITY_DN128471_c0_g1	yes|up	yes|up	no|down
TRINITY_DN25163_c0_g1	no|down	yes|up	no|up
TRINITY_DN8610_c0_g1	yes|up	no|up	no|up
TRINITY_DN13437_c0_g1	no|up	yes|down	no|down
TRINITY_DN91219_c0_g1	no|up	yes|up	no|up
TRINITY_DN13188_c0_g2	yes|down	yes|up	no|up
TRINITY_DN32160_c0_g1	no|up	yes|down	no|down
TRINITY_DN31814_c0_g2	yes|up	no|up	no|up
TRINITY_DN28326_c0_g1	yes|down	no|down	no|down
TRINITY_DN11220_c0_g2	no|down	yes|down	yes|down
TRINITY_DN21102_c0_g1	yes|up	yes|up	no|up
TRINITY_DN1120_c0_g1	no|down	no|down	yes|down
TRINITY_DN61790_c0_g1	no|up	yes|up	no|up
TRINITY_DN10717_c0_g3	yes|up	yes|up	yes|down
TRINITY_DN9694_c0_g1	no|down	yes|up	no|up
TRINITY_DN1766_c0_g1	yes|down	no|up	no|up
TRINITY_DN3511_c0_g1	yes|up	no|down	yes|down
TRINITY_DN76692_c0_g2	yes|down	no|down	no|down
TRINITY_DN12113_c0_g1	no|down	yes|up	no|up
TRINITY_DN4064_c0_g1	no|up	yes|down	no|down
TRINITY_DN81426_c0_g1	no|up	yes|up	no|down
TRINITY_DN16102_c0_g1	no|up	yes|up	yes|down
TRINITY_DN15032_c0_g1	yes|down	no|down	no|up
TRINITY_DN4233_c0_g1	no|up	no|up	yes|up
TRINITY_DN12000_c0_g2	no|up	no|down	yes|up
TRINITY_DN41702_c0_g1	yes|down	yes|up	yes|up
TRINITY_DN4201_c0_g1	no|down	yes|up	no|up
TRINITY_DN13994_c0_g1	no|down	no|down	yes|down
TRINITY_DN59515_c0_g1	no|up	no|up	yes|down
TRINITY_DN13470_c0_g1	no|up	yes|up	yes|down
TRINITY_DN24598_c0_g1	no|up	no|up	yes|up
TRINITY_DN11376_c1_g1	yes|up	no|down	yes|down
TRINITY_DN34807_c0_g1	no|up	no|down	yes|up
TRINITY_DN7874_c0_g5	no|down	no|down	yes|up
TRINITY_DN17749_c0_g2	yes|up	no|down	no|up
TRINITY_DN26570_c0_g1	no|up	no|up	yes|down
TRINITY_DN1414_c0_g1	no|down	yes|up	yes|up
TRINITY_DN1527_c0_g4	yes|down	no|down	no|down
TRINITY_DN11129_c3_g1	no|up	yes|up	yes|down
TRINITY_DN25764_c0_g1	no|up	no|down	yes|down
TRINITY_DN2293_c0_g1	no|down	yes|up	no|up
TRINITY_DN19891_c0_g1	yes|down	no|down	yes|down
TRINITY_DN3268_c0_g2	yes|down	yes|up	no|up
TRINITY_DN4456_c0_g1	no|down	no|down	yes|up
TRINITY_DN702_c0_g1	no|up	no|down	yes|up
TRINITY_DN46178_c0_g1	no|up	no|down	yes|down
TRINITY_DN11058_c0_g1	no|up	no|up	yes|down
TRINITY_DN10255_c0_g1	yes|up	no|up	no|up
TRINITY_DN20_c0_g1	yes|down	yes|up	no|up
TRINITY_DN19114_c0_g1	yes|down	no|up	no|down
TRINITY_DN14694_c0_g1	no|up	no|up	yes|down
TRINITY_DN3732_c0_g2	no|up	no|down	yes|up
TRINITY_DN47051_c0_g2	yes|up	no|down	no|down
TRINITY_DN51462_c0_g1	no|down	yes|up	no|up
TRINITY_DN4753_c0_g1	yes|down	yes|up	no|up
TRINITY_DN7131_c0_g1	no|down	no|up	yes|up
TRINITY_DN11793_c1_g2	yes|down	no|up	no|up
TRINITY_DN42457_c0_g4	no|no change	no|up	yes|down
TRINITY_DN4925_c0_g1	yes|up	yes|up	yes|down
TRINITY_DN104640_c0_g1	no|up	yes|up	no|no change
TRINITY_DN9339_c0_g1	no|up	yes|up	no|up
TRINITY_DN6130_c0_g3	no|up	no|up	yes|up
TRINITY_DN3731_c0_g1	yes|up	no|up	no|down
TRINITY_DN786_c0_g1	no|down	no|up	yes|down
TRINITY_DN13532_c0_g1	no|down	no|up	yes|down
TRINITY_DN3901_c0_g1	no|down	no|down	yes|up
TRINITY_DN30948_c0_g1	no|down	yes|up	yes|up
TRINITY_DN5860_c0_g2	no|down	yes|up	no|up
TRINITY_DN7130_c0_g1	no|up	no|down	yes|down
TRINITY_DN31873_c0_g3	yes|down	no|down	no|down
TRINITY_DN77653_c0_g1	no|down	no|up	yes|down
TRINITY_DN8918_c0_g1	no|down	no|down	yes|up
TRINITY_DN20262_c0_g1	no|down	yes|up	no|up
TRINITY_DN6799_c0_g1	no|up	no|down	yes|down
TRINITY_DN27156_c0_g1	no|down	yes|up	no|down
TRINITY_DN11823_c0_g1	no|up	no|up	yes|up
TRINITY_DN11169_c1_g1	yes|down	no|up	no|down
TRINITY_DN4211_c0_g2	no|up	no|up	yes|down
TRINITY_DN91381_c0_g1	yes|up	no|up	no|down
TRINITY_DN60677_c0_g1	yes|down	no|up	no|down
TRINITY_DN35490_c0_g1	yes|down	yes|up	no|up
TRINITY_DN19319_c0_g1	yes|up	no|up	no|down
TRINITY_DN446_c1_g1	no|down	yes|up	yes|up
TRINITY_DN122953_c0_g1	no|down	yes|up	no|up
TRINITY_DN12742_c0_g1	no|down	no|down	yes|down
TRINITY_DN103894_c0_g2	no|down	no|down	yes|down
TRINITY_DN3789_c0_g1	no|up	no|down	yes|down
TRINITY_DN39631_c0_g5	yes|down	yes|up	no|up
TRINITY_DN64078_c0_g1	yes|down	no|down	no|up
TRINITY_DN18014_c0_g1	no|up	no|down	yes|down
TRINITY_DN8710_c0_g1	no|down	yes|up	no|down
TRINITY_DN102404_c1_g1	no|up	no|up	yes|up
TRINITY_DN36460_c0_g1	no|up	no|up	yes|up
TRINITY_DN18724_c1_g1	no|no change	no|up	yes|down
TRINITY_DN480_c0_g1	no|up	yes|up	no|down
TRINITY_DN6687_c0_g1	yes|up	no|down	no|down
TRINITY_DN2436_c1_g1	no|down	yes|up	yes|up
TRINITY_DN3360_c1_g1	yes|down	no|down	no|up
TRINITY_DN67156_c0_g1	no|up	yes|down	no|up
TRINITY_DN14750_c0_g1	yes|down	yes|up	yes|up
TRINITY_DN2576_c0_g2	no|down	no|down	yes|down
TRINITY_DN24461_c0_g1	yes|down	no|down	no|down
TRINITY_DN6559_c0_g1	no|down	yes|up	no|up
TRINITY_DN4282_c0_g2	no|down	no|down	yes|down
TRINITY_DN17437_c0_g1	yes|down	yes|up	no|down
TRINITY_DN42345_c0_g2	no|down	no|up	yes|up
TRINITY_DN52665_c0_g1	no|up	no|up	yes|down
TRINITY_DN10330_c0_g1	no|up	no|up	yes|up
TRINITY_DN20159_c0_g1	no|up	no|up	yes|down
TRINITY_DN12693_c0_g1	no|down	no|down	yes|down
TRINITY_DN19898_c0_g1	no|up	no|up	yes|down
TRINITY_DN11889_c0_g1	no|up	no|up	yes|down
TRINITY_DN30731_c0_g1	no|down	yes|up	no|up
TRINITY_DN20066_c0_g1	no|down	no|down	yes|down
TRINITY_DN8233_c0_g1	yes|down	yes|up	yes|up
TRINITY_DN59049_c0_g1	no|down	no|down	yes|down
TRINITY_DN6342_c0_g1	no|up	no|up	yes|down
TRINITY_DN42768_c0_g1	no|up	yes|down	no|up
TRINITY_DN75422_c0_g2	no|no change	no|down	yes|down
TRINITY_DN15727_c1_g3	no|down	yes|up	no|up
TRINITY_DN1891_c0_g3	no|up	no|down	yes|down
TRINITY_DN27922_c0_g1	no|no change	no|down	yes|down
TRINITY_DN19600_c0_g1	no|up	no|down	yes|up
TRINITY_DN12882_c0_g1	no|down	no|down	yes|down
TRINITY_DN53874_c0_g1	no|up	no|down	yes|down
TRINITY_DN42977_c0_g1	no|up	no|down	yes|up
TRINITY_DN18599_c0_g1	no|down	yes|up	no|down
TRINITY_DN6790_c0_g1	no|down	no|down	yes|up
TRINITY_DN23062_c0_g1	no|no change	no|down	yes|down
TRINITY_DN119303_c0_g1	no|down	yes|up	no|up
TRINITY_DN2819_c0_g2	yes|down	no|up	no|no change
TRINITY_DN88568_c0_g1	no|down	yes|up	no|up
TRINITY_DN7996_c0_g3	no|down	yes|up	no|down
TRINITY_DN18213_c0_g3	yes|up	no|up	no|up
TRINITY_DN75802_c0_g1	no|down	yes|up	no|up
TRINITY_DN59031_c0_g1	no|down	no|down	yes|down
TRINITY_DN48723_c1_g1	yes|up	yes|up	no|down
TRINITY_DN7878_c0_g1	yes|down	yes|up	yes|up
TRINITY_DN19627_c0_g2	no|no change	no|down	yes|down
TRINITY_DN10444_c0_g1	no|up	no|down	yes|down
TRINITY_DN16019_c0_g1	no|up	no|up	yes|down
TRINITY_DN4596_c1_g2	yes|down	no|up	no|down
TRINITY_DN5910_c0_g2	no|down	yes|up	no|down
TRINITY_DN77195_c0_g1	no|up	yes|up	no|up
TRINITY_DN57809_c0_g2	no|up	no|up	yes|down
TRINITY_DN10917_c0_g1	no|up	no|up	yes|down
TRINITY_DN27982_c0_g2	yes|down	no|up	no|down
TRINITY_DN4877_c0_g2	no|up	no|up	yes|up
TRINITY_DN3906_c1_g1	no|up	yes|up	no|down
TRINITY_DN9491_c0_g2	no|down	yes|up	no|up
TRINITY_DN10115_c0_g1	no|down	yes|up	no|up
TRINITY_DN6942_c1_g1	no|up	yes|down	no|down
TRINITY_DN46161_c0_g1	yes|up	no|down	no|down
TRINITY_DN21431_c0_g1	yes|down	no|down	no|down
TRINITY_DN53140_c0_g3	no|down	no|up	yes|up
TRINITY_DN12899_c0_g2	yes|down	no|up	no|up
TRINITY_DN22281_c0_g1	yes|down	no|up	no|down
TRINITY_DN3013_c0_g1	yes|up	no|up	no|up
TRINITY_DN7070_c0_g1	yes|down	yes|down	no|down
TRINITY_DN2073_c0_g1	yes|down	yes|up	yes|down
TRINITY_DN31884_c0_g2	yes|down	yes|up	no|up
TRINITY_DN18707_c0_g1	yes|up	no|up	no|down
TRINITY_DN52182_c0_g2	no|up	yes|up	yes|down
TRINITY_DN18102_c0_g2	yes|down	yes|up	no|down
TRINITY_DN6778_c1_g1	no|down	yes|up	no|up
TRINITY_DN3451_c0_g1	no|up	no|up	yes|up
TRINITY_DN6310_c0_g2	yes|down	yes|down	no|down
TRINITY_DN15761_c0_g1	no|down	no|down	yes|down
TRINITY_DN18650_c0_g1	no|up	no|up	yes|down
TRINITY_DN11761_c0_g1	no|down	yes|down	no|down
TRINITY_DN28425_c0_g1	yes|up	no|down	no|up
TRINITY_DN113598_c0_g1	yes|down	no|down	no|down
TRINITY_DN36850_c0_g1	yes|down	yes|up	no|up
TRINITY_DN27982_c0_g1	yes|down	no|down	no|down
TRINITY_DN2456_c0_g1	yes|down	no|up	no|down
TRINITY_DN3533_c1_g1	yes|down	no|up	yes|down
TRINITY_DN2927_c0_g1	yes|down	yes|up	no|up
TRINITY_DN87031_c0_g2	no|down	yes|up	no|up
TRINITY_DN40009_c0_g1	no|down	yes|up	no|up
TRINITY_DN34244_c0_g1	no|down	yes|up	no|up
TRINITY_DN15821_c0_g2	no|down	no|up	yes|up
TRINITY_DN1024_c1_g1	yes|down	no|up	no|down
TRINITY_DN7273_c0_g1	no|down	no|up	yes|down
TRINITY_DN34778_c0_g1	no|down	yes|up	no|down
TRINITY_DN15938_c0_g1	no|up	yes|up	yes|up
TRINITY_DN2595_c0_g1	yes|down	no|up	yes|up
TRINITY_DN9154_c0_g1	yes|down	no|down	no|down
TRINITY_DN18580_c0_g1	no|up	no|down	yes|up
TRINITY_DN62456_c0_g1	yes|up	no|up	no|down
TRINITY_DN18374_c0_g2	no|no change	no|up	yes|down
TRINITY_DN34659_c0_g1	yes|down	yes|up	no|up
TRINITY_DN17260_c0_g1	no|no change	no|up	yes|down
TRINITY_DN1875_c1_g1	yes|down	no|down	no|up
TRINITY_DN5288_c0_g1	no|up	yes|up	no|up
TRINITY_DN18555_c0_g1	no|up	yes|up	no|down
TRINITY_DN44029_c0_g1	no|no change	no|no change	yes|up
TRINITY_DN16854_c0_g1	yes|down	yes|up	yes|up
TRINITY_DN118214_c0_g1	no|up	yes|up	no|down
TRINITY_DN8000_c1_g1	no|down	no|down	yes|down
TRINITY_DN115805_c0_g1	no|up	yes|up	no|up
TRINITY_DN2119_c0_g1	yes|down	yes|up	no|down
TRINITY_DN39937_c0_g1	no|up	no|up	yes|up
TRINITY_DN52000_c0_g1	no|up	no|down	yes|down
TRINITY_DN17544_c0_g1	no|down	no|down	yes|down
TRINITY_DN128_c2_g1	no|down	no|down	yes|up
TRINITY_DN31270_c0_g2	no|down	yes|up	no|down
TRINITY_DN113247_c0_g1	no|up	yes|up	no|down
TRINITY_DN10546_c0_g3	no|down	yes|up	no|up
TRINITY_DN5104_c0_g2	no|down	yes|up	no|up
TRINITY_DN4548_c2_g2	yes|down	no|up	no|down
TRINITY_DN112333_c0_g2	no|down	no|down	yes|down
TRINITY_DN10669_c0_g1	yes|down	no|down	no|up
TRINITY_DN13331_c0_g2	no|up	no|up	yes|up
TRINITY_DN79149_c0_g1	no|up	no|up	yes|down
TRINITY_DN27357_c0_g1	no|no change	no|no change	yes|down
TRINITY_DN5825_c0_g1	yes|up	yes|up	yes|down
TRINITY_DN57577_c0_g1	no|up	no|down	yes|up
TRINITY_DN67462_c0_g1	yes|up	yes|up	no|down
TRINITY_DN13214_c0_g1	no|up	no|down	yes|down
TRINITY_DN58650_c0_g1	yes|up	no|up	yes|down
TRINITY_DN23411_c0_g1	no|down	no|up	yes|down
TRINITY_DN57750_c0_g1	yes|down	no|down	no|down
TRINITY_DN2535_c0_g2	yes|up	no|down	no|up
TRINITY_DN8434_c0_g1	yes|down	no|down	no|down
TRINITY_DN5490_c0_g1	no|down	no|up	yes|down
TRINITY_DN11400_c0_g1	no|down	no|down	yes|down
TRINITY_DN13674_c0_g3	no|up	no|down	yes|up
TRINITY_DN3371_c0_g1	no|down	no|up	yes|up
TRINITY_DN48668_c0_g2	yes|up	no|up	no|down
TRINITY_DN6779_c0_g2	no|down	no|down	yes|up
TRINITY_DN22075_c0_g2	yes|up	no|down	no|up
TRINITY_DN4659_c0_g1	yes|up	no|up	no|up
TRINITY_DN10094_c0_g1	yes|down	yes|up	no|up
TRINITY_DN22738_c0_g1	yes|down	yes|up	no|up
TRINITY_DN17958_c0_g1	no|down	yes|up	no|down
TRINITY_DN26880_c0_g2	yes|up	no|up	no|up
TRINITY_DN563_c0_g1	no|down	no|down	yes|down
TRINITY_DN18142_c0_g3	no|up	no|down	yes|up
TRINITY_DN5201_c0_g1	no|up	yes|down	no|down
TRINITY_DN6078_c4_g1	no|down	yes|up	yes|up
TRINITY_DN2720_c0_g2	no|up	yes|down	no|down
TRINITY_DN2487_c0_g1	no|down	yes|down	no|down
TRINITY_DN43687_c0_g2	no|no change	no|down	yes|down
TRINITY_DN16707_c2_g3	yes|down	no|up	no|up
TRINITY_DN16662_c0_g2	no|up	no|up	yes|up
TRINITY_DN28226_c0_g1	yes|up	no|up	no|down
TRINITY_DN7728_c0_g1	no|down	yes|up	no|up
TRINITY_DN19540_c0_g1	no|up	no|up	yes|down
TRINITY_DN4326_c0_g1	no|down	yes|up	no|up
TRINITY_DN52964_c2_g6	yes|up	yes|up	yes|down
TRINITY_DN1252_c0_g1	yes|up	yes|up	yes|down
TRINITY_DN4143_c1_g1	yes|down	yes|up	no|down
TRINITY_DN85122_c0_g1	no|up	yes|up	no|up
TRINITY_DN19587_c0_g1	yes|up	no|down	no|down
TRINITY_DN42977_c0_g2	no|down	no|down	yes|up
TRINITY_DN13225_c0_g1	no|down	yes|up	no|up
TRINITY_DN66484_c0_g1	yes|up	no|up	yes|down
TRINITY_DN5129_c0_g1	no|up	no|up	yes|down
TRINITY_DN13044_c0_g1	yes|down	yes|up	no|up
TRINITY_DN32680_c0_g1	no|up	no|up	yes|down
TRINITY_DN6967_c0_g2	no|up	yes|down	no|down
TRINITY_DN11290_c0_g1	yes|up	yes|down	no|up
TRINITY_DN8245_c0_g1	yes|down	no|up	no|down
TRINITY_DN28_c3_g2	yes|down	yes|up	no|up
TRINITY_DN9348_c0_g1	no|down	yes|up	no|down
TRINITY_DN15136_c0_g2	no|up	no|down	yes|down
TRINITY_DN7963_c0_g1	no|up	no|down	yes|down
TRINITY_DN351_c1_g1	yes|down	no|up	no|up
TRINITY_DN22030_c0_g1	no|up	no|up	yes|up
TRINITY_DN22902_c0_g1	yes|up	no|down	no|up
TRINITY_DN9998_c0_g1	yes|down	no|up	no|down
TRINITY_DN18_c1_g1	no|up	no|down	yes|up
TRINITY_DN2504_c0_g3	yes|down	no|down	no|up
TRINITY_DN731_c1_g1	no|up	no|down	yes|up
TRINITY_DN326_c0_g1	no|up	yes|down	no|down
TRINITY_DN44399_c0_g1	no|up	no|up	yes|down
TRINITY_DN30038_c0_g1	yes|down	yes|up	yes|up
TRINITY_DN2637_c0_g1	yes|down	yes|up	no|down
TRINITY_DN833_c1_g1	no|down	no|down	yes|down
TRINITY_DN7681_c0_g1	no|up	yes|up	yes|up
TRINITY_DN23574_c0_g1	no|down	yes|up	no|up
TRINITY_DN2507_c0_g1	no|up	yes|up	yes|down
TRINITY_DN23787_c0_g1	no|down	yes|up	no|down
TRINITY_DN9096_c0_g1	no|down	yes|up	yes|up
TRINITY_DN4984_c0_g1	no|up	no|up	yes|down
TRINITY_DN17085_c0_g1	no|up	no|down	yes|down
TRINITY_DN58373_c0_g1	no|down	no|up	yes|up
TRINITY_DN3774_c0_g2	no|up	no|up	yes|down
TRINITY_DN836_c0_g1	no|up	no|up	yes|down
TRINITY_DN40771_c0_g1	yes|down	no|up	no|up
TRINITY_DN8861_c0_g1	yes|down	no|up	no|down
TRINITY_DN62619_c0_g1	no|no change	no|no change	yes|down
TRINITY_DN1923_c1_g1	no|up	yes|up	yes|up
TRINITY_DN3156_c0_g1	yes|down	yes|up	no|up
TRINITY_DN23699_c0_g1	no|down	no|down	yes|up
TRINITY_DN18477_c0_g2	no|down	yes|up	no|up
TRINITY_DN26924_c0_g1	yes|down	yes|up	no|down
TRINITY_DN3611_c0_g1	no|up	no|down	yes|down
TRINITY_DN21633_c0_g1	no|down	yes|up	no|down
TRINITY_DN35673_c0_g1	no|up	no|up	yes|down
TRINITY_DN26448_c1_g2	no|up	yes|down	no|down
TRINITY_DN26319_c0_g1	no|no change	no|down	yes|down
TRINITY_DN12377_c0_g1	no|up	no|up	yes|down
TRINITY_DN99046_c0_g2	yes|down	no|up	no|up
TRINITY_DN281_c4_g1	yes|down	no|down	no|down
TRINITY_DN15808_c0_g1	yes|up	no|down	yes|down
TRINITY_DN9747_c0_g1	no|down	yes|up	no|down
TRINITY_DN20525_c0_g1	yes|down	no|up	no|down
TRINITY_DN5495_c0_g1	no|down	no|down	yes|down
TRINITY_DN56824_c1_g1	yes|up	no|up	no|up
TRINITY_DN85956_c0_g1	no|up	yes|up	no|down
TRINITY_DN13037_c0_g1	no|up	no|up	yes|down
TRINITY_DN13037_c0_g3	no|no change	no|down	yes|down
TRINITY_DN12704_c0_g2	yes|down	yes|up	no|up
TRINITY_DN16696_c0_g1	no|down	yes|down	yes|down
TRINITY_DN18889_c0_g1	yes|down	no|up	no|down
TRINITY_DN3596_c0_g2	yes|up	yes|up	no|up
TRINITY_DN1249_c2_g1	no|up	yes|up	yes|up
TRINITY_DN3289_c0_g1	yes|down	yes|up	no|down
TRINITY_DN15798_c0_g1	no|up	no|down	yes|down
TRINITY_DN39430_c0_g1	no|up	yes|up	no|up
TRINITY_DN34992_c0_g1	no|down	yes|down	no|down
TRINITY_DN6436_c0_g1	no|up	no|up	yes|up
TRINITY_DN17237_c0_g1	no|down	yes|down	no|down
TRINITY_DN28830_c0_g1	no|down	no|down	yes|down
TRINITY_DN38438_c0_g1	no|up	no|down	yes|up
TRINITY_DN130831_c0_g1	yes|down	no|down	no|down
TRINITY_DN5549_c0_g1	no|down	yes|down	no|up
TRINITY_DN7743_c0_g2	no|up	no|down	yes|up
TRINITY_DN35729_c0_g1	no|down	no|down	yes|up
TRINITY_DN8879_c0_g1	yes|down	no|up	no|down
TRINITY_DN9486_c0_g1	no|up	no|up	yes|up
TRINITY_DN49780_c0_g1	yes|down	no|up	no|down
TRINITY_DN13125_c0_g1	yes|down	no|up	no|down
TRINITY_DN24823_c0_g3	no|up	no|up	yes|down
TRINITY_DN3241_c0_g1	yes|down	no|up	no|down
TRINITY_DN8473_c0_g1	no|down	yes|up	no|up
TRINITY_DN10360_c0_g1	yes|down	no|up	no|up
TRINITY_DN21775_c0_g1	no|no change	no|down	yes|down
TRINITY_DN2864_c0_g1	yes|down	no|up	no|up
TRINITY_DN47414_c0_g2	yes|up	no|up	no|no change
TRINITY_DN14289_c0_g1	yes|down	yes|up	no|up
TRINITY_DN4008_c0_g1	no|up	yes|down	no|down
TRINITY_DN12485_c0_g2	no|down	no|down	yes|down
TRINITY_DN112837_c0_g1	no|down	yes|up	no|down
TRINITY_DN1760_c0_g1	no|up	no|up	yes|up
TRINITY_DN7856_c0_g1	no|up	no|down	yes|up
TRINITY_DN73548_c0_g1	yes|up	no|up	no|up
TRINITY_DN38320_c0_g1	yes|up	yes|up	no|down
TRINITY_DN6127_c0_g3	no|down	yes|up	no|down
TRINITY_DN110667_c0_g2	no|up	yes|down	no|down
TRINITY_DN17275_c0_g1	yes|down	yes|up	no|down
TRINITY_DN80016_c0_g2	no|up	no|up	yes|down
TRINITY_DN96963_c0_g1	no|up	yes|up	no|down
TRINITY_DN58496_c0_g1	yes|up	no|down	no|up
TRINITY_DN915_c0_g2	yes|down	no|up	no|up
TRINITY_DN11225_c0_g1	yes|down	no|down	yes|down
TRINITY_DN19039_c0_g1	no|down	yes|up	no|up
TRINITY_DN14883_c0_g2	no|down	yes|up	no|down
TRINITY_DN5622_c0_g1	yes|down	yes|up	no|up
TRINITY_DN2930_c1_g2	no|down	yes|down	no|up
TRINITY_DN13447_c1_g1	yes|down	no|down	no|up
TRINITY_DN5639_c0_g2	no|down	no|up	yes|up
TRINITY_DN26448_c0_g1	no|down	yes|down	yes|down
TRINITY_DN121426_c0_g1	no|down	no|down	yes|up
TRINITY_DN36660_c0_g1	no|no change	no|up	yes|down
TRINITY_DN1749_c0_g1	no|up	yes|up	no|up
TRINITY_DN6328_c0_g2	no|up	yes|down	no|down
TRINITY_DN8900_c0_g1	no|up	no|down	yes|up
TRINITY_DN10500_c0_g1	no|up	no|up	yes|up
TRINITY_DN1884_c4_g1	no|down	no|up	yes|up
TRINITY_DN21252_c0_g2	yes|up	no|up	no|down
TRINITY_DN128385_c0_g1	no|up	yes|up	no|up
TRINITY_DN7278_c1_g1	yes|up	no|down	no|down
TRINITY_DN1214_c1_g1	no|down	yes|up	no|up
TRINITY_DN29752_c0_g1	no|down	yes|up	yes|up
TRINITY_DN29628_c0_g4	yes|up	no|up	no|down
TRINITY_DN4062_c1_g1	no|up	yes|down	yes|down
TRINITY_DN10242_c0_g1	yes|up	yes|down	no|down
TRINITY_DN103980_c0_g1	no|down	yes|up	no|down
TRINITY_DN84046_c0_g1	yes|down	no|up	no|up
TRINITY_DN55018_c0_g1	no|down	no|up	yes|up
TRINITY_DN21814_c0_g1	yes|down	yes|down	no|up
TRINITY_DN19067_c0_g1	yes|down	no|up	no|down
TRINITY_DN34365_c0_g2	yes|up	no|up	no|down
TRINITY_DN26189_c0_g2	no|down	no|up	yes|down
TRINITY_DN10864_c1_g5	yes|down	no|up	no|down
TRINITY_DN12007_c1_g1	no|up	no|down	yes|up
TRINITY_DN24891_c1_g1	yes|up	no|down	no|down
TRINITY_DN19653_c0_g2	yes|down	no|up	no|down
TRINITY_DN79034_c0_g2	yes|up	no|up	no|down
TRINITY_DN16419_c0_g2	yes|up	no|down	no|up
TRINITY_DN1397_c0_g1	yes|down	no|up	no|up
TRINITY_DN6372_c0_g1	yes|down	no|up	no|down
TRINITY_DN17736_c0_g1	no|up	no|up	yes|up
TRINITY_DN9627_c0_g1	no|up	yes|down	no|down
TRINITY_DN10735_c0_g1	no|up	yes|up	no|up
TRINITY_DN59433_c0_g1	yes|up	no|up	no|down
TRINITY_DN5049_c1_g3	yes|up	no|down	no|down
TRINITY_DN7886_c0_g1	no|up	no|up	yes|down
TRINITY_DN5909_c0_g2	yes|up	no|up	no|up
TRINITY_DN48923_c0_g2	no|up	no|up	yes|down
TRINITY_DN9662_c0_g1	no|up	no|down	yes|up
TRINITY_DN7933_c0_g1	no|down	no|up	yes|up
TRINITY_DN2226_c4_g1	no|up	yes|up	no|down
TRINITY_DN40875_c0_g1	yes|down	no|down	no|up
TRINITY_DN11347_c0_g2	yes|down	yes|up	no|up
TRINITY_DN107316_c0_g1	no|up	yes|up	no|up
TRINITY_DN5142_c0_g1	yes|down	yes|up	no|down
TRINITY_DN25558_c0_g1	no|up	yes|up	no|down
TRINITY_DN6978_c0_g1	no|up	no|down	yes|up
TRINITY_DN3768_c0_g1	yes|down	no|down	yes|down
TRINITY_DN21274_c0_g1	yes|up	no|up	no|down
TRINITY_DN17992_c0_g1	no|down	yes|up	no|down
TRINITY_DN13794_c0_g1	no|down	no|down	yes|down
TRINITY_DN9210_c0_g1	yes|up	no|down	no|up
TRINITY_DN1454_c0_g3	no|up	yes|up	no|down
TRINITY_DN23160_c0_g3	no|up	no|up	yes|down
TRINITY_DN33700_c0_g1	no|up	no|down	yes|down
TRINITY_DN38228_c0_g2	no|down	no|up	yes|down
TRINITY_DN3062_c0_g2	no|down	yes|up	yes|down
TRINITY_DN11405_c0_g1	no|up	yes|up	yes|down
TRINITY_DN376_c0_g4	yes|down	yes|up	no|up
TRINITY_DN1454_c0_g6	no|down	no|down	yes|up
TRINITY_DN23212_c0_g1	no|down	no|down	yes|down
TRINITY_DN47215_c0_g1	no|up	no|up	yes|down
TRINITY_DN42206_c0_g1	no|down	no|up	yes|up
TRINITY_DN7494_c0_g2	no|up	yes|up	yes|up
TRINITY_DN19827_c0_g1	yes|down	yes|up	yes|down
TRINITY_DN6591_c0_g1	no|up	yes|up	no|up
TRINITY_DN5932_c0_g2	yes|down	no|down	no|down
TRINITY_DN9217_c0_g1	no|up	yes|up	no|down
TRINITY_DN29284_c0_g1	no|down	yes|up	no|down
TRINITY_DN5444_c0_g1	no|down	yes|up	no|up
TRINITY_DN5225_c0_g2	no|up	yes|up	no|down
TRINITY_DN14999_c0_g1	no|down	yes|up	no|up
TRINITY_DN30311_c0_g1	no|up	no|down	yes|up
TRINITY_DN7788_c0_g1	no|down	yes|up	no|up
TRINITY_DN17776_c0_g1	no|up	no|up	yes|up
TRINITY_DN9936_c0_g1	yes|down	yes|up	no|down
TRINITY_DN13807_c0_g3	no|down	yes|up	no|up
TRINITY_DN28774_c0_g1	yes|down	no|down	no|up
TRINITY_DN40212_c0_g1	yes|down	no|down	yes|down
TRINITY_DN17390_c0_g1	no|down	no|up	yes|down
TRINITY_DN27807_c1_g1	no|up	yes|up	yes|up
TRINITY_DN15166_c0_g1	yes|down	no|down	no|down
TRINITY_DN9925_c0_g1	no|up	no|down	yes|down
TRINITY_DN19351_c0_g1	yes|down	no|down	no|down
TRINITY_DN5988_c0_g1	yes|down	no|down	yes|down
TRINITY_DN14212_c0_g1	no|down	yes|up	no|up
TRINITY_DN75565_c1_g1	yes|up	no|up	no|down
TRINITY_DN1672_c0_g1	yes|down	no|down	no|down
TRINITY_DN81365_c0_g1	no|down	yes|up	no|up
TRINITY_DN2191_c0_g1	no|down	no|down	yes|down
TRINITY_DN844_c1_g2	no|down	no|down	yes|up
TRINITY_DN24898_c1_g2	no|down	yes|up	no|up
TRINITY_DN3026_c2_g1	yes|down	yes|up	yes|up
TRINITY_DN692_c0_g1	yes|down	no|up	no|down
TRINITY_DN1758_c0_g1	no|down	yes|up	no|up
TRINITY_DN16322_c1_g1	no|no change	no|down	yes|down
TRINITY_DN11502_c0_g1	no|down	no|up	yes|up
TRINITY_DN1269_c0_g2	no|down	no|down	yes|up
TRINITY_DN9377_c0_g2	no|no change	no|down	yes|down
TRINITY_DN113381_c0_g2	no|up	yes|up	no|up
TRINITY_DN10157_c0_g1	no|up	yes|down	no|down
TRINITY_DN14951_c0_g1	no|up	yes|down	no|down
TRINITY_DN48682_c0_g4	no|no change	no|no change	yes|down
TRINITY_DN32406_c0_g1	no|down	no|down	yes|up
TRINITY_DN16392_c0_g2	yes|down	no|up	no|up
TRINITY_DN3769_c0_g1	yes|up	no|down	yes|down
TRINITY_DN6658_c4_g1	no|down	no|up	yes|up
TRINITY_DN11385_c0_g1	no|down	yes|up	no|down
TRINITY_DN6854_c0_g2	yes|down	no|down	no|up
TRINITY_DN84040_c0_g1	yes|down	no|down	no|down
TRINITY_DN12664_c1_g1	no|down	no|down	yes|down
TRINITY_DN61935_c0_g1	no|up	no|up	yes|down
TRINITY_DN2350_c3_g2	no|up	no|up	yes|down
TRINITY_DN36452_c0_g1	no|up	no|down	yes|up
TRINITY_DN4616_c0_g1	no|down	yes|up	yes|up
TRINITY_DN30537_c0_g1	no|up	no|up	yes|down
TRINITY_DN8305_c0_g2	no|up	no|down	yes|up
TRINITY_DN6006_c0_g1	yes|down	no|up	no|up
TRINITY_DN56646_c0_g1	yes|up	no|up	no|up
TRINITY_DN11319_c0_g2	yes|down	no|up	no|down
TRINITY_DN5796_c0_g1	no|down	yes|up	yes|up
TRINITY_DN12302_c0_g1	yes|up	yes|up	no|up
TRINITY_DN45057_c0_g2	no|down	no|up	yes|up
TRINITY_DN15220_c0_g1	yes|down	yes|up	yes|up
TRINITY_DN13505_c0_g1	yes|down	yes|up	no|down
TRINITY_DN135172_c0_g1	yes|up	no|down	no|up
TRINITY_DN70808_c0_g1	no|down	yes|down	no|down
TRINITY_DN59975_c0_g1	no|down	yes|up	no|up
TRINITY_DN18437_c0_g1	no|down	no|down	yes|up
TRINITY_DN63186_c0_g1	yes|down	no|down	no|down
TRINITY_DN42442_c0_g2	yes|up	yes|up	no|down
TRINITY_DN15382_c0_g1	yes|up	no|up	no|down
TRINITY_DN3093_c0_g2	no|down	yes|up	no|up
TRINITY_DN30106_c0_g1	yes|up	no|up	no|up
TRINITY_DN41824_c0_g1	no|up	no|up	yes|down
TRINITY_DN68_c0_g1	yes|down	no|down	no|down
TRINITY_DN3102_c0_g1	no|down	yes|down	yes|down
TRINITY_DN15775_c1_g2	no|up	no|up	yes|down
TRINITY_DN29151_c0_g1	no|down	no|down	yes|down
TRINITY_DN3831_c0_g1	yes|down	no|up	no|up
TRINITY_DN25797_c0_g1	no|down	no|up	yes|up
TRINITY_DN35078_c0_g1	no|up	yes|up	no|up
TRINITY_DN85214_c0_g1	yes|up	no|up	no|down
TRINITY_DN2912_c0_g1	yes|down	yes|up	no|up
TRINITY_DN6845_c0_g1	yes|down	no|down	no|up
TRINITY_DN6123_c0_g2	yes|up	no|up	no|down
TRINITY_DN103072_c0_g1	yes|up	no|up	no|up
TRINITY_DN14455_c0_g1	no|up	no|up	yes|up
TRINITY_DN30480_c0_g2	no|down	yes|up	no|down
TRINITY_DN15506_c0_g1	yes|down	no|down	no|down
TRINITY_DN7677_c0_g2	no|down	yes|up	no|down
TRINITY_DN18159_c0_g1	yes|up	no|up	no|up
TRINITY_DN31097_c0_g1	yes|up	yes|up	no|up
TRINITY_DN12756_c0_g2	yes|down	yes|up	no|up
TRINITY_DN109_c0_g2	no|down	yes|up	no|down
TRINITY_DN7422_c0_g1	yes|down	no|down	yes|down
TRINITY_DN24808_c0_g1	no|down	yes|down	yes|up
TRINITY_DN5287_c0_g1	no|up	yes|down	no|down
TRINITY_DN116853_c0_g1	no|up	no|up	yes|up
TRINITY_DN30951_c1_g2	no|down	no|up	yes|down
TRINITY_DN10486_c0_g1	yes|down	yes|up	no|down
TRINITY_DN18516_c0_g1	yes|down	no|up	no|up
TRINITY_DN80436_c0_g1	no|up	yes|up	no|up
TRINITY_DN692_c0_g4	no|up	no|down	yes|up
TRINITY_DN9445_c0_g1	no|down	yes|down	no|up
TRINITY_DN67569_c0_g1	no|down	yes|up	no|up
TRINITY_DN4239_c0_g2	yes|up	no|down	yes|up
TRINITY_DN5140_c0_g3	no|up	no|up	yes|down
TRINITY_DN7116_c0_g1	yes|down	no|up	no|down
TRINITY_DN3521_c0_g1	yes|down	yes|up	no|up
TRINITY_DN2099_c0_g1	yes|down	no|up	no|up
TRINITY_DN39886_c0_g1	no|down	no|down	yes|down
TRINITY_DN13160_c0_g3	no|down	no|down	yes|up
TRINITY_DN14616_c0_g2	no|down	no|up	yes|up
TRINITY_DN34011_c1_g1	no|down	no|down	yes|down
TRINITY_DN14592_c0_g1	no|up	yes|down	no|down
TRINITY_DN7629_c0_g2	no|up	no|down	yes|down
TRINITY_DN11385_c0_g2	no|down	yes|up	no|down
TRINITY_DN19886_c0_g1	no|down	no|down	yes|down
TRINITY_DN57933_c0_g1	no|down	no|up	yes|down
TRINITY_DN35312_c0_g1	yes|down	yes|down	no|down
TRINITY_DN879_c0_g1	yes|down	no|down	no|down
TRINITY_DN11359_c0_g1	yes|down	yes|up	yes|up
TRINITY_DN4073_c0_g2	no|down	yes|down	no|down
TRINITY_DN29976_c0_g1	yes|up	no|up	no|up
TRINITY_DN65173_c0_g1	no|up	yes|up	no|up
TRINITY_DN4180_c0_g1	no|up	yes|up	no|up
TRINITY_DN16961_c0_g1	no|up	yes|up	no|up
TRINITY_DN33937_c0_g1	no|up	yes|up	no|up
TRINITY_DN29617_c0_g1	yes|down	yes|up	yes|up
TRINITY_DN11397_c0_g1	yes|up	no|down	no|up
TRINITY_DN38547_c0_g2	no|down	no|up	yes|up
TRINITY_DN48226_c0_g1	yes|up	no|up	no|down
TRINITY_DN39190_c0_g3	yes|down	no|up	no|up
TRINITY_DN13872_c0_g1	yes|down	no|up	no|up
TRINITY_DN3445_c0_g1	yes|up	no|down	yes|down
TRINITY_DN3307_c0_g1	no|up	no|up	yes|up
TRINITY_DN52941_c0_g1	yes|down	no|up	no|up
TRINITY_DN4898_c0_g1	yes|down	no|up	no|down
TRINITY_DN27678_c0_g1	yes|down	yes|down	yes|down
TRINITY_DN27078_c0_g1	yes|up	yes|down	no|up
TRINITY_DN10827_c0_g1	no|up	no|up	yes|up
TRINITY_DN4798_c1_g1	no|down	no|down	yes|down
TRINITY_DN5707_c0_g1	yes|down	no|down	no|down
TRINITY_DN82585_c1_g1	no|down	yes|up	no|up
TRINITY_DN49834_c0_g1	no|no change	no|down	yes|down
TRINITY_DN40605_c0_g1	no|down	no|down	yes|down
TRINITY_DN8050_c0_g1	no|down	yes|up	no|down
TRINITY_DN6919_c0_g1	no|down	no|down	yes|down
TRINITY_DN31680_c0_g1	no|up	no|up	yes|down
TRINITY_DN14898_c0_g1	yes|down	no|up	no|up
TRINITY_DN2430_c0_g2	no|up	no|down	yes|up
TRINITY_DN7995_c0_g1	no|up	yes|up	no|down
TRINITY_DN1163_c0_g1	yes|down	no|down	no|down
TRINITY_DN1565_c0_g2	no|down	yes|up	no|down
TRINITY_DN12428_c0_g1	no|down	yes|up	no|down
TRINITY_DN87785_c0_g1	yes|down	no|up	no|down
TRINITY_DN4635_c1_g1	no|down	yes|down	yes|down
TRINITY_DN57259_c0_g1	no|up	no|up	yes|down
TRINITY_DN3995_c0_g1	yes|down	yes|up	no|down
TRINITY_DN7782_c0_g1	no|down	no|up	yes|down
TRINITY_DN9079_c1_g1	yes|up	no|down	no|down
TRINITY_DN10458_c0_g2	no|up	no|down	yes|up
TRINITY_DN37945_c0_g1	no|up	no|down	yes|down
TRINITY_DN3513_c0_g1	no|up	no|down	yes|down
TRINITY_DN20617_c0_g1	yes|down	no|up	no|down
TRINITY_DN48723_c0_g1	yes|up	yes|up	no|up
TRINITY_DN8050_c0_g2	no|down	no|up	yes|down
TRINITY_DN7629_c0_g1	no|up	no|down	yes|down
TRINITY_DN23_c1_g1	yes|down	no|down	yes|down
TRINITY_DN39279_c0_g2	no|down	no|down	yes|down
TRINITY_DN93507_c0_g1	no|down	yes|up	yes|down
TRINITY_DN505_c1_g1	no|down	yes|up	no|up
TRINITY_DN6059_c0_g1	no|up	no|down	yes|up
TRINITY_DN115701_c0_g1	no|up	no|up	yes|down
TRINITY_DN32546_c0_g1	yes|up	yes|up	yes|down
TRINITY_DN6381_c1_g1	yes|down	yes|up	no|down
TRINITY_DN18493_c0_g2	no|up	no|up	yes|down
TRINITY_DN28185_c1_g1	yes|down	no|up	no|down
TRINITY_DN15132_c0_g1	no|up	no|up	yes|down
TRINITY_DN11302_c0_g1	no|down	yes|up	no|up
TRINITY_DN4503_c0_g1	yes|down	no|down	no|up
TRINITY_DN1446_c1_g1	yes|up	yes|up	no|down
TRINITY_DN21702_c2_g2	yes|up	no|down	yes|down
TRINITY_DN3327_c0_g1	no|up	yes|down	no|down
TRINITY_DN58726_c0_g1	yes|up	no|up	yes|down
TRINITY_DN1753_c0_g1	no|down	no|up	yes|up
TRINITY_DN4513_c1_g1	yes|down	yes|up	yes|up
TRINITY_DN5718_c0_g1	no|down	no|down	yes|down
TRINITY_DN8150_c0_g1	yes|down	no|up	no|up
TRINITY_DN103491_c0_g2	yes|up	no|up	yes|up
TRINITY_DN17204_c1_g1	yes|up	no|down	no|up
TRINITY_DN3837_c0_g1	no|down	no|down	yes|up
TRINITY_DN68408_c0_g2	yes|down	no|up	no|up
TRINITY_DN47141_c0_g1	no|down	yes|down	yes|down
TRINITY_DN29181_c0_g1	yes|down	no|up	no|up
TRINITY_DN1566_c0_g2	no|down	yes|down	no|down
TRINITY_DN8846_c0_g1	no|up	yes|up	no|down
TRINITY_DN12065_c0_g1	no|up	yes|down	no|up
TRINITY_DN46658_c0_g1	yes|up	no|up	no|down
TRINITY_DN19080_c0_g3	no|down	yes|up	no|up
TRINITY_DN29754_c0_g1	no|up	yes|up	no|up
TRINITY_DN68952_c0_g1	yes|down	no|up	no|up
TRINITY_DN25106_c1_g1	no|down	yes|up	no|up
TRINITY_DN28756_c0_g1	no|down	yes|up	no|up
TRINITY_DN49923_c0_g1	no|up	no|down	yes|down
TRINITY_DN41137_c0_g1	no|down	no|down	yes|down
TRINITY_DN4097_c0_g1	no|up	no|up	yes|down
TRINITY_DN3781_c0_g1	yes|up	yes|up	yes|down
TRINITY_DN77545_c0_g1	yes|down	yes|up	no|up
TRINITY_DN90426_c0_g1	no|up	yes|up	no|up
TRINITY_DN26085_c0_g1	no|down	no|down	yes|down
TRINITY_DN10006_c0_g1	yes|down	no|up	no|down
TRINITY_DN21089_c0_g1	no|down	no|down	yes|down
TRINITY_DN13345_c0_g2	no|up	yes|up	no|down
TRINITY_DN9826_c0_g1	no|down	yes|up	no|down
TRINITY_DN58322_c0_g1	yes|up	no|up	yes|down
TRINITY_DN27442_c0_g1	no|no change	no|down	yes|down
TRINITY_DN6230_c0_g2	no|up	yes|down	no|down
TRINITY_DN10451_c0_g1	no|up	no|down	yes|down
TRINITY_DN19242_c0_g1	no|down	no|down	yes|down
TRINITY_DN1060_c1_g1	yes|down	no|down	yes|down
TRINITY_DN121790_c0_g1	yes|up	no|up	no|down
TRINITY_DN77640_c0_g2	yes|up	no|up	no|down
TRINITY_DN10416_c0_g3	no|up	yes|down	no|down
TRINITY_DN10531_c0_g1	yes|down	yes|down	no|up
TRINITY_DN21094_c0_g1	yes|down	yes|up	no|up
TRINITY_DN16392_c0_g3	no|down	yes|up	no|up
TRINITY_DN2844_c2_g1	no|down	no|down	yes|down
TRINITY_DN1032_c5_g1	no|down	yes|down	no|down
TRINITY_DN16074_c0_g1	yes|down	no|down	no|down
TRINITY_DN50260_c0_g1	yes|down	no|up	no|up
TRINITY_DN1555_c0_g1	no|up	yes|down	no|up
TRINITY_DN22467_c0_g1	no|up	no|up	yes|up
TRINITY_DN63986_c0_g1	no|up	yes|up	no|down
TRINITY_DN25510_c0_g1	no|down	no|up	yes|down
TRINITY_DN8705_c0_g1	yes|down	no|up	no|up
TRINITY_DN85975_c0_g1	yes|up	no|up	no|up
TRINITY_DN669_c0_g1	yes|down	yes|up	no|down
TRINITY_DN4823_c0_g1	yes|down	no|down	no|up
TRINITY_DN15341_c0_g1	yes|down	yes|up	no|up
TRINITY_DN56818_c0_g4	no|up	no|up	yes|up
TRINITY_DN32569_c0_g1	no|up	no|up	yes|up
TRINITY_DN19563_c1_g1	no|up	no|down	yes|up
TRINITY_DN10796_c0_g1	yes|down	yes|up	no|down
TRINITY_DN14058_c0_g1	no|down	no|up	yes|up
TRINITY_DN989_c2_g1	yes|down	yes|up	no|up
TRINITY_DN27747_c0_g3	no|up	no|up	yes|down
TRINITY_DN11347_c0_g1	no|up	yes|up	no|up
TRINITY_DN13778_c2_g2	yes|up	no|up	yes|up
TRINITY_DN12316_c0_g1	no|up	no|up	yes|down
TRINITY_DN6114_c0_g1	no|down	yes|down	no|up
TRINITY_DN37817_c1_g1	no|down	no|up	yes|down
TRINITY_DN72_c4_g1	no|down	yes|up	yes|up
TRINITY_DN16685_c0_g1	no|down	yes|down	no|up
TRINITY_DN7493_c0_g1	no|down	yes|up	no|up
TRINITY_DN2530_c0_g1	no|down	no|down	yes|down
TRINITY_DN17166_c0_g2	no|down	no|up	yes|down
TRINITY_DN44721_c2_g1	yes|down	no|down	no|up
TRINITY_DN66868_c0_g1	yes|down	no|up	no|down
TRINITY_DN7341_c1_g1	yes|down	no|down	no|down
TRINITY_DN76614_c0_g1	no|up	yes|up	yes|down
TRINITY_DN15054_c0_g1	yes|down	yes|up	yes|up
TRINITY_DN577_c1_g2	no|up	yes|up	no|down
TRINITY_DN61883_c0_g1	yes|up	no|up	yes|down
TRINITY_DN5304_c0_g3	no|up	yes|up	no|up
TRINITY_DN23527_c0_g1	no|down	yes|up	no|up
TRINITY_DN5407_c0_g1	no|up	no|up	yes|down
TRINITY_DN2956_c0_g1	yes|down	no|up	yes|up
TRINITY_DN86255_c0_g1	no|down	yes|up	no|down
TRINITY_DN12402_c1_g1	no|up	yes|up	yes|up
TRINITY_DN12052_c1_g1	no|down	yes|up	no|up
TRINITY_DN52297_c1_g1	no|up	yes|up	yes|down
TRINITY_DN9050_c0_g1	yes|up	yes|up	no|up
TRINITY_DN21325_c0_g1	no|down	no|up	yes|up
TRINITY_DN4416_c0_g1	no|up	no|down	yes|up
TRINITY_DN20163_c0_g1	no|down	no|up	yes|up
TRINITY_DN689_c0_g1	yes|down	no|up	no|up
TRINITY_DN13831_c0_g1	no|down	yes|up	yes|up
TRINITY_DN29833_c0_g1	no|up	no|down	yes|down
TRINITY_DN26787_c0_g1	no|up	yes|up	no|up
TRINITY_DN438_c0_g2	yes|down	yes|up	no|up
TRINITY_DN103491_c0_g1	yes|up	no|up	no|up
TRINITY_DN3445_c0_g2	no|up	no|down	yes|down
TRINITY_DN10490_c0_g1	no|up	no|down	yes|down
TRINITY_DN91315_c0_g2	no|up	no|up	yes|down
TRINITY_DN8236_c1_g1	no|down	yes|down	yes|down
TRINITY_DN2208_c0_g1	yes|down	no|up	no|up
TRINITY_DN102282_c0_g1	yes|up	no|up	no|down
TRINITY_DN54735_c0_g1	no|down	yes|down	no|down
TRINITY_DN4635_c2_g1	yes|up	no|up	no|up
TRINITY_DN731_c3_g1	no|down	no|up	yes|up
TRINITY_DN1285_c0_g1	no|down	no|up	yes|up
TRINITY_DN5478_c0_g1	no|up	no|down	yes|up
TRINITY_DN7411_c0_g1	no|up	no|up	yes|up
TRINITY_DN74030_c0_g1	yes|up	no|down	no|up
TRINITY_DN10446_c0_g1	yes|down	yes|up	no|up
TRINITY_DN114113_c0_g1	yes|down	yes|down	yes|down
TRINITY_DN387_c0_g1	yes|down	no|up	no|down
TRINITY_DN19696_c0_g3	no|down	no|down	yes|up
TRINITY_DN6892_c0_g1	yes|down	no|up	no|up
TRINITY_DN47549_c0_g1	no|no change	no|up	yes|down
TRINITY_DN1458_c0_g1	no|up	no|up	yes|down
TRINITY_DN7020_c0_g1	no|up	no|down	yes|down
TRINITY_DN26189_c0_g3	no|up	no|down	yes|down
TRINITY_DN11391_c0_g1	yes|up	yes|up	no|down
TRINITY_DN118003_c0_g1	no|down	no|down	yes|down
TRINITY_DN24658_c0_g1	no|down	no|up	yes|up
TRINITY_DN10765_c0_g1	yes|up	no|up	no|down
TRINITY_DN2524_c2_g1	no|down	no|up	yes|down
TRINITY_DN12426_c0_g1	no|up	yes|up	no|up
TRINITY_DN757_c0_g2	yes|down	no|up	no|down
TRINITY_DN117278_c0_g2	yes|up	no|up	no|up
TRINITY_DN577_c1_g3	yes|down	no|up	no|down
TRINITY_DN17589_c0_g1	no|down	yes|up	yes|up
TRINITY_DN40490_c0_g1	no|up	yes|down	no|up
TRINITY_DN3207_c0_g2	yes|down	no|down	no|up
TRINITY_DN10006_c0_g2	yes|down	yes|up	no|down
TRINITY_DN6591_c0_g2	no|down	yes|down	no|down
TRINITY_DN7243_c1_g1	yes|down	no|up	yes|up
TRINITY_DN6534_c0_g2	yes|down	yes|up	yes|up
TRINITY_DN8602_c0_g1	yes|down	no|up	yes|up
TRINITY_DN2375_c2_g1	no|down	yes|up	no|down
TRINITY_DN11319_c0_g1	yes|down	no|down	no|down
TRINITY_DN5997_c0_g1	yes|down	yes|up	no|down
TRINITY_DN8457_c1_g1	no|down	yes|down	no|down
TRINITY_DN48379_c0_g1	yes|down	no|down	no|down
TRINITY_DN13951_c0_g1	no|down	yes|up	no|up
TRINITY_DN777_c0_g1	yes|down	yes|up	yes|up
TRINITY_DN17441_c0_g1	yes|up	no|down	no|down
TRINITY_DN17809_c0_g1	no|down	no|up	yes|up
TRINITY_DN7326_c0_g2	no|down	no|up	yes|down
TRINITY_DN39190_c0_g2	yes|down	yes|up	no|up
TRINITY_DN8483_c0_g1	no|up	yes|up	no|up
TRINITY_DN36465_c0_g2	no|no change	no|no change	yes|down
TRINITY_DN3722_c0_g1	no|up	no|up	yes|up
TRINITY_DN5874_c0_g1	yes|down	no|down	no|down
TRINITY_DN7309_c0_g1	no|down	yes|down	no|down
TRINITY_DN1743_c0_g2	yes|up	no|down	no|up
TRINITY_DN24453_c0_g2	yes|down	no|down	no|down
TRINITY_DN53441_c0_g1	yes|up	no|up	no|down
TRINITY_DN72502_c0_g1	no|down	yes|up	no|up
TRINITY_DN3093_c0_g1	yes|down	yes|up	no|down
TRINITY_DN653_c2_g1	yes|down	yes|up	no|up
TRINITY_DN3467_c0_g1	no|up	no|down	yes|up
TRINITY_DN99180_c0_g1	no|down	no|down	yes|down
TRINITY_DN113450_c0_g1	yes|down	yes|up	no|down
TRINITY_DN9493_c0_g2	yes|down	no|up	no|up
TRINITY_DN7484_c0_g1	yes|up	no|down	no|up
TRINITY_DN44955_c0_g1	no|up	no|down	yes|down
TRINITY_DN6052_c0_g1	yes|down	no|up	no|up
TRINITY_DN965_c0_g1	no|up	yes|up	no|down
TRINITY_DN17982_c0_g2	no|up	no|up	yes|up
TRINITY_DN8165_c0_g1	yes|down	yes|up	no|up
TRINITY_DN6854_c0_g1	no|down	yes|down	no|up
TRINITY_DN7494_c0_g1	no|up	yes|up	yes|up
TRINITY_DN34724_c0_g1	no|up	yes|up	no|down
TRINITY_DN14427_c0_g1	no|down	no|up	yes|down
TRINITY_DN11541_c0_g1	no|down	yes|down	no|down
TRINITY_DN56926_c0_g1	yes|up	no|up	no|up
TRINITY_DN2205_c4_g1	no|up	no|up	yes|down
TRINITY_DN341_c2_g2	no|down	yes|up	no|up
TRINITY_DN9237_c0_g1	no|up	no|up	yes|down
TRINITY_DN115_c1_g1	no|up	no|up	yes|up
TRINITY_DN61688_c0_g1	no|up	yes|down	no|down
TRINITY_DN86748_c0_g1	no|up	no|down	yes|down
TRINITY_DN4708_c0_g1	yes|down	no|down	yes|down
TRINITY_DN5618_c0_g1	yes|down	yes|down	yes|down
TRINITY_DN57031_c0_g1	no|up	no|up	yes|down
TRINITY_DN5356_c1_g1	no|up	yes|up	yes|down
TRINITY_DN8597_c0_g1	no|no change	no|down	yes|down
TRINITY_DN7326_c0_g1	no|down	no|up	yes|down
TRINITY_DN1060_c0_g1	yes|down	no|up	no|down
TRINITY_DN11410_c0_g1	no|up	no|up	yes|up
TRINITY_DN22181_c0_g1	no|up	yes|up	no|up
TRINITY_DN45411_c0_g1	yes|down	yes|up	yes|up
TRINITY_DN9414_c0_g1	no|down	yes|up	no|up
TRINITY_DN17806_c0_g1	no|up	no|up	yes|up
TRINITY_DN79316_c0_g2	no|up	no|down	yes|down
TRINITY_DN10416_c0_g1	no|up	no|up	yes|down
TRINITY_DN28456_c0_g1	yes|down	no|up	no|up
TRINITY_DN1834_c5_g1	yes|down	no|down	no|down
TRINITY_DN14576_c0_g1	no|down	yes|down	yes|down
TRINITY_DN9221_c0_g1	no|up	no|down	yes|down
TRINITY_DN244_c0_g1	no|up	no|down	yes|up
TRINITY_DN15755_c0_g1	no|down	no|up	yes|down
TRINITY_DN36016_c1_g1	yes|down	no|down	yes|down
TRINITY_DN20031_c0_g1	yes|down	no|down	no|down
TRINITY_DN4286_c1_g1	no|down	yes|down	no|down
TRINITY_DN22318_c0_g1	no|up	no|down	yes|up
TRINITY_DN58717_c0_g1	yes|down	no|no change	no|down
TRINITY_DN6923_c0_g1	yes|down	no|down	no|down
TRINITY_DN1226_c0_g1	yes|down	yes|up	no|up
TRINITY_DN49_c0_g1	no|up	yes|up	yes|down
TRINITY_DN38238_c0_g1	no|up	no|up	yes|down
TRINITY_DN516_c0_g1	no|down	yes|up	no|up
TRINITY_DN70432_c0_g1	yes|down	no|up	no|up
TRINITY_DN15410_c0_g1	yes|up	no|up	yes|down
TRINITY_DN112_c1_g2	no|down	no|down	yes|down
TRINITY_DN2293_c2_g2	no|down	yes|up	no|down
TRINITY_DN16094_c0_g1	no|up	yes|up	no|down
TRINITY_DN49410_c0_g1	no|down	yes|up	no|up
TRINITY_DN10045_c0_g2	yes|down	yes|up	yes|up
TRINITY_DN9911_c0_g5	no|down	yes|up	yes|down
TRINITY_DN4598_c0_g1	yes|down	yes|up	no|up
TRINITY_DN10085_c0_g1	no|down	no|down	yes|down
TRINITY_DN9868_c0_g3	yes|down	no|down	no|up
TRINITY_DN3776_c1_g1	no|down	yes|up	no|up
TRINITY_DN109476_c0_g2	yes|down	no|down	no|down
TRINITY_DN27715_c0_g1	no|down	yes|up	no|up
TRINITY_DN25747_c0_g2	no|up	no|up	yes|down
TRINITY_DN11067_c0_g2	yes|down	no|up	no|down
TRINITY_DN7453_c0_g1	no|down	yes|down	yes|down
TRINITY_DN9377_c0_g1	no|up	no|down	yes|down
TRINITY_DN32156_c0_g1	no|down	no|down	yes|down
TRINITY_DN9345_c0_g1	yes|down	no|down	no|up
TRINITY_DN59992_c0_g1	yes|down	yes|up	no|down
TRINITY_DN40779_c0_g1	no|up	no|up	yes|down
TRINITY_DN103325_c0_g1	yes|up	yes|up	yes|down
TRINITY_DN72361_c0_g1	no|up	yes|up	no|down
TRINITY_DN68701_c0_g1	no|down	no|down	yes|up
TRINITY_DN14515_c0_g1	no|up	no|up	yes|up
TRINITY_DN2463_c0_g1	no|down	no|up	yes|up
TRINITY_DN3504_c1_g2	no|up	no|up	yes|up
TRINITY_DN62343_c0_g1	no|down	no|up	yes|up
TRINITY_DN8252_c0_g1	yes|down	no|up	yes|down
TRINITY_DN63986_c0_g3	yes|up	no|up	no|down
TRINITY_DN6123_c0_g1	yes|up	yes|up	no|up
TRINITY_DN63402_c0_g1	no|down	yes|up	no|up
TRINITY_DN133559_c0_g1	no|up	no|up	yes|down
TRINITY_DN122385_c0_g2	yes|down	no|up	no|down
TRINITY_DN12493_c0_g1	yes|up	no|up	no|up
TRINITY_DN7677_c0_g1	no|up	no|up	yes|down
TRINITY_DN5855_c0_g1	yes|down	no|down	yes|down
TRINITY_DN10555_c0_g1	yes|up	no|down	yes|up
TRINITY_DN38628_c0_g2	yes|up	no|down	yes|up
TRINITY_DN67868_c0_g1	yes|up	no|up	no|up
TRINITY_DN29860_c0_g1	yes|down	no|up	no|up
TRINITY_DN13476_c0_g3	no|up	yes|down	no|down
TRINITY_DN24929_c0_g1	no|up	no|down	yes|down
TRINITY_DN17330_c0_g1	no|down	yes|down	no|down
TRINITY_DN2106_c0_g1	yes|down	no|up	no|up
TRINITY_DN62504_c0_g1	no|up	no|up	yes|down
TRINITY_DN1743_c0_g1	yes|up	no|up	yes|down
TRINITY_DN6498_c0_g1	no|up	no|up	yes|up
TRINITY_DN46168_c0_g1	no|up	yes|up	no|down
TRINITY_DN74276_c0_g1	yes|up	no|up	no|up
TRINITY_DN4570_c0_g1	yes|up	no|up	yes|down
TRINITY_DN5932_c0_g1	yes|down	yes|up	no|up
TRINITY_DN38475_c0_g1	no|up	no|up	yes|down
TRINITY_DN60006_c0_g1	no|up	no|down	yes|down
TRINITY_DN13148_c0_g2	yes|down	no|up	no|down
TRINITY_DN25912_c0_g1	yes|down	no|up	no|up
TRINITY_DN111_c3_g1	no|up	no|down	yes|down
TRINITY_DN48294_c1_g2	no|down	no|up	yes|down
TRINITY_DN3231_c0_g1	yes|down	no|up	yes|up
TRINITY_DN1249_c0_g1	yes|down	no|up	no|up
TRINITY_DN17383_c0_g1	no|down	yes|up	no|down
TRINITY_DN8516_c0_g2	no|down	no|down	yes|up
TRINITY_DN14885_c0_g1	no|up	no|up	yes|down
TRINITY_DN9246_c0_g2	yes|down	no|down	no|up
TRINITY_DN38475_c0_g3	no|up	no|up	yes|down
TRINITY_DN368_c0_g1	yes|up	no|up	no|up
TRINITY_DN30984_c0_g1	no|down	yes|down	no|up
TRINITY_DN8117_c0_g1	yes|down	yes|up	no|up
TRINITY_DN47211_c0_g2	no|up	no|up	yes|down
TRINITY_DN29095_c0_g1	no|up	no|down	yes|up
TRINITY_DN4183_c1_g1	no|up	no|down	yes|up
TRINITY_DN26541_c0_g1	no|down	yes|up	yes|down
TRINITY_DN19941_c0_g1	no|up	yes|up	no|down
TRINITY_DN11762_c0_g1	no|down	yes|down	yes|down
TRINITY_DN935_c1_g2	no|down	yes|up	no|up
TRINITY_DN5654_c0_g1	yes|up	yes|up	no|down
TRINITY_DN14910_c1_g1	no|up	no|up	yes|down
TRINITY_DN147_c0_g1	no|up	no|down	yes|up
TRINITY_DN2490_c0_g1	no|down	no|down	yes|up
TRINITY_DN10326_c0_g1	no|up	no|down	yes|up
TRINITY_DN918_c0_g1	no|up	no|down	yes|down
TRINITY_DN32372_c0_g2	yes|down	no|down	no|down
TRINITY_DN7911_c0_g1	no|up	no|up	yes|down
TRINITY_DN1015_c0_g1	no|up	yes|up	no|down
TRINITY_DN2561_c0_g2	no|down	no|down	yes|up
TRINITY_DN2774_c0_g1	yes|down	no|up	no|down
TRINITY_DN1148_c0_g2	yes|down	no|down	yes|down
TRINITY_DN31229_c0_g1	yes|down	no|up	no|up
TRINITY_DN4227_c0_g2	no|up	yes|up	no|down
TRINITY_DN44340_c0_g1	yes|down	no|up	no|up
TRINITY_DN16713_c0_g1	no|down	no|down	yes|down
TRINITY_DN101493_c0_g1	yes|down	yes|down	no|up
TRINITY_DN3936_c0_g1	yes|down	yes|up	no|down
TRINITY_DN979_c5_g1	yes|down	no|down	yes|down
TRINITY_DN90733_c0_g1	yes|up	no|up	no|down
TRINITY_DN4687_c1_g1	no|down	yes|up	no|down
TRINITY_DN6093_c0_g3	no|up	no|up	yes|down
TRINITY_DN77482_c0_g1	no|up	yes|up	no|down
TRINITY_DN2206_c0_g1	yes|down	no|up	no|up
TRINITY_DN24718_c0_g1	yes|up	no|down	yes|up
TRINITY_DN17849_c0_g1	yes|down	no|up	no|up
TRINITY_DN1547_c1_g1	no|down	yes|up	no|down
TRINITY_DN4906_c0_g3	no|down	no|down	yes|up
TRINITY_DN34072_c0_g1	no|up	no|up	yes|down
TRINITY_DN14678_c0_g5	yes|up	no|up	no|up
TRINITY_DN9017_c0_g1	no|down	no|up	yes|up
TRINITY_DN95343_c0_g4	no|down	yes|up	no|up
TRINITY_DN8283_c0_g1	yes|up	no|up	yes|down
TRINITY_DN40594_c0_g1	no|down	no|up	yes|down
TRINITY_DN36908_c0_g3	no|no change	yes|up	no|no change
TRINITY_DN8296_c0_g1	no|down	yes|up	yes|up
TRINITY_DN11921_c0_g1	yes|down	no|down	no|up
TRINITY_DN12822_c0_g1	no|up	yes|up	no|down
TRINITY_DN12004_c0_g1	no|up	no|up	yes|up
TRINITY_DN19482_c0_g2	no|up	yes|up	no|down
TRINITY_DN103049_c0_g1	yes|down	yes|up	yes|down
TRINITY_DN2423_c0_g1	no|down	no|up	yes|down
TRINITY_DN7913_c0_g3	no|up	no|up	yes|down
TRINITY_DN20057_c0_g1	yes|down	no|down	no|up
TRINITY_DN5905_c0_g1	no|down	no|down	yes|up
TRINITY_DN31132_c0_g1	no|up	no|down	yes|down
TRINITY_DN20495_c0_g1	no|down	no|up	yes|up
TRINITY_DN9417_c1_g1	no|up	no|up	yes|down
TRINITY_DN33400_c0_g1	no|up	no|up	yes|down
TRINITY_DN7728_c0_g2	no|down	yes|up	no|up
TRINITY_DN149_c0_g1	no|up	no|down	yes|down
TRINITY_DN14885_c0_g2	no|up	no|down	yes|down
TRINITY_DN78016_c0_g1	yes|down	yes|up	no|up
TRINITY_DN32056_c0_g1	no|up	yes|up	no|down
TRINITY_DN14778_c0_g1	yes|down	yes|up	yes|up
TRINITY_DN7676_c0_g1	no|up	yes|down	no|down
TRINITY_DN42396_c0_g1	no|down	yes|up	no|up
TRINITY_DN11958_c0_g1	yes|down	yes|up	yes|up
TRINITY_DN16730_c0_g1	yes|down	no|down	no|down
TRINITY_DN21918_c0_g1	no|down	no|down	yes|down
TRINITY_DN11335_c0_g1	no|down	yes|up	no|up
TRINITY_DN7500_c0_g2	no|down	no|down	yes|up
TRINITY_DN11752_c1_g1	yes|down	no|down	no|up
TRINITY_DN6927_c0_g1	no|up	no|down	yes|up
TRINITY_DN133251_c0_g1	no|up	yes|up	no|down
TRINITY_DN1104_c0_g2	yes|up	no|up	no|down
TRINITY_DN16823_c0_g2	no|up	no|up	yes|down
TRINITY_DN75582_c0_g1	no|down	no|up	yes|down
TRINITY_DN1795_c0_g1	yes|up	yes|up	no|up
TRINITY_DN17006_c0_g1	no|down	no|up	yes|down
TRINITY_DN4635_c0_g1	no|up	yes|down	no|up
TRINITY_DN46233_c0_g1	yes|down	no|down	no|down
TRINITY_DN36018_c0_g1	no|down	yes|up	no|down
TRINITY_DN7605_c0_g3	yes|up	yes|up	no|down
TRINITY_DN3374_c0_g1	no|down	no|down	yes|down
TRINITY_DN6051_c0_g2	yes|down	no|down	no|up
TRINITY_DN32861_c0_g1	no|up	no|down	yes|up
TRINITY_DN601_c0_g1	yes|up	no|up	no|up
TRINITY_DN110172_c0_g1	yes|down	no|down	no|down
TRINITY_DN3838_c0_g1	yes|up	no|up	no|down
TRINITY_DN23488_c0_g2	no|down	no|up	yes|down
TRINITY_DN104624_c0_g1	yes|down	no|down	no|up
TRINITY_DN37805_c1_g1	no|no change	no|down	yes|down
TRINITY_DN12473_c0_g1	no|up	no|up	yes|down
TRINITY_DN15012_c0_g1	no|up	no|up	yes|down
TRINITY_DN9187_c0_g1	no|up	no|down	yes|down
TRINITY_DN26121_c0_g1	no|up	yes|up	no|up
TRINITY_DN2346_c0_g1	yes|down	no|up	no|up
TRINITY_DN16182_c0_g1	no|down	yes|up	no|up
TRINITY_DN9479_c0_g1	no|down	yes|up	no|up
TRINITY_DN64510_c0_g4	no|up	no|up	yes|down
TRINITY_DN86440_c0_g1	yes|up	no|down	no|down
TRINITY_DN21469_c0_g1	yes|down	yes|down	yes|down
TRINITY_DN71060_c0_g1	no|no change	no|up	yes|down
TRINITY_DN23068_c0_g1	no|down	yes|up	no|up
TRINITY_DN7037_c0_g1	no|down	yes|down	no|up
TRINITY_DN14551_c0_g1	no|down	no|up	yes|up
TRINITY_DN132947_c0_g1	yes|up	no|up	no|down
TRINITY_DN127_c0_g1	yes|down	yes|up	no|up
TRINITY_DN167_c0_g1	no|down	yes|down	yes|up
TRINITY_DN23668_c0_g1	yes|down	no|up	no|up
TRINITY_DN2335_c0_g1	yes|down	yes|up	no|up
TRINITY_DN27857_c0_g1	no|up	yes|down	no|up
TRINITY_DN11503_c0_g1	no|down	no|down	yes|up
TRINITY_DN13671_c0_g1	yes|up	no|up	no|up
TRINITY_DN125846_c0_g1	no|up	no|no change	yes|up
TRINITY_DN10920_c0_g1	no|down	no|down	yes|up
TRINITY_DN84271_c0_g1	no|down	yes|down	yes|down
TRINITY_DN7611_c0_g1	no|down	no|down	yes|up
TRINITY_DN42890_c0_g1	no|up	no|down	yes|down
TRINITY_DN32711_c1_g1	no|down	yes|up	no|up
TRINITY_DN4896_c2_g1	yes|up	no|up	no|down
TRINITY_DN34010_c0_g1	no|up	no|down	yes|down
TRINITY_DN46240_c0_g1	yes|up	no|up	no|down
TRINITY_DN8729_c0_g1	no|up	yes|up	no|down
TRINITY_DN4918_c0_g1	no|up	no|down	yes|up
TRINITY_DN77285_c0_g2	no|up	no|down	yes|down
TRINITY_DN105083_c0_g1	yes|down	no|down	no|up
TRINITY_DN6410_c0_g1	no|down	no|down	yes|up
TRINITY_DN8118_c1_g2	yes|down	no|up	no|up
TRINITY_DN14053_c0_g1	yes|down	yes|up	yes|up
TRINITY_DN3477_c0_g1	no|up	no|down	yes|up
TRINITY_DN4383_c0_g1	no|down	yes|up	no|down
TRINITY_DN18515_c0_g1	no|down	yes|up	no|down
TRINITY_DN7163_c0_g1	yes|down	no|down	no|down
TRINITY_DN59679_c0_g1	yes|down	no|up	no|up
TRINITY_DN10938_c0_g1	no|down	no|down	yes|up
TRINITY_DN3123_c0_g2	no|down	yes|up	yes|up
TRINITY_DN11724_c0_g1	yes|down	no|up	no|down
TRINITY_DN12709_c0_g1	yes|down	no|down	yes|down
TRINITY_DN133331_c0_g1	no|no change	no|up	yes|up
TRINITY_DN40788_c0_g2	yes|down	no|down	no|up
TRINITY_DN13779_c0_g2	yes|down	yes|up	yes|up
TRINITY_DN33974_c0_g1	no|down	yes|up	no|up
TRINITY_DN22475_c0_g1	yes|down	no|down	no|up
TRINITY_DN1867_c0_g2	yes|up	no|down	yes|up
TRINITY_DN105015_c0_g1	no|down	no|up	yes|down
TRINITY_DN11919_c0_g2	yes|up	no|up	no|up
TRINITY_DN1942_c0_g1	yes|down	yes|up	no|up
TRINITY_DN38575_c0_g5	no|up	no|no change	yes|down
TRINITY_DN15425_c0_g2	no|no change	yes|up	no|down
TRINITY_DN13820_c0_g1	no|up	yes|up	no|down
TRINITY_DN62387_c0_g2	no|down	no|down	yes|up
TRINITY_DN26980_c0_g1	no|up	yes|down	no|up
TRINITY_DN4420_c0_g1	no|down	yes|up	no|down
TRINITY_DN12422_c0_g1	no|up	no|up	yes|up
TRINITY_DN980_c1_g1	no|up	yes|down	no|down
TRINITY_DN44845_c0_g1	yes|down	no|up	yes|up
TRINITY_DN46404_c0_g1	yes|up	no|up	no|down
TRINITY_DN46198_c0_g1	no|up	yes|up	yes|up
TRINITY_DN112356_c0_g1	yes|up	no|up	no|down
TRINITY_DN161_c0_g1	yes|up	yes|up	yes|down
TRINITY_DN133123_c0_g1	yes|up	no|up	no|down
TRINITY_DN21688_c0_g1	no|down	yes|up	yes|up
TRINITY_DN9064_c0_g1	no|up	yes|up	yes|up
TRINITY_DN76362_c0_g1	no|up	no|up	yes|down
TRINITY_DN80248_c0_g1	no|up	yes|up	no|down
TRINITY_DN32074_c0_g2	no|up	no|down	yes|down
TRINITY_DN806_c0_g1	yes|up	yes|down	yes|up
TRINITY_DN1825_c0_g2	no|up	no|down	yes|down
TRINITY_DN18260_c0_g1	no|down	no|down	yes|up
TRINITY_DN19417_c0_g1	no|down	yes|up	yes|down
TRINITY_DN5887_c0_g2	no|down	yes|down	no|down
TRINITY_DN989_c0_g1	yes|down	yes|up	yes|up
TRINITY_DN92066_c0_g1	yes|up	no|up	no|up
TRINITY_DN20624_c0_g1	yes|down	no|up	no|up
TRINITY_DN36491_c0_g2	no|up	no|up	yes|down
TRINITY_DN900_c0_g1	yes|down	no|down	no|up
TRINITY_DN479_c0_g1	no|down	no|down	yes|down
TRINITY_DN74142_c0_g1	yes|down	no|up	no|up
TRINITY_DN3167_c0_g1	no|up	no|up	yes|down
TRINITY_DN10618_c0_g2	no|up	no|down	yes|down
TRINITY_DN4017_c1_g1	no|up	yes|up	no|up
TRINITY_DN34065_c1_g1	yes|down	no|up	no|down
TRINITY_DN20769_c0_g2	yes|up	no|down	no|down
TRINITY_DN27246_c0_g1	no|up	no|up	yes|down
TRINITY_DN42949_c0_g1	no|down	no|down	yes|down
TRINITY_DN12781_c0_g1	no|up	no|up	yes|up
TRINITY_DN3052_c1_g2	no|up	yes|up	no|up
TRINITY_DN7377_c0_g1	no|down	yes|up	yes|up
TRINITY_DN93923_c0_g1	no|up	yes|up	no|up
TRINITY_DN11026_c0_g1	no|up	no|down	yes|up
TRINITY_DN32884_c0_g2	no|up	yes|up	no|down
TRINITY_DN14430_c0_g1	no|down	no|down	yes|up
TRINITY_DN2550_c0_g1	yes|up	no|up	no|up
TRINITY_DN58490_c0_g1	no|down	yes|down	no|up
TRINITY_DN3734_c0_g1	yes|down	yes|up	yes|up
TRINITY_DN10569_c0_g1	yes|up	no|down	no|up
TRINITY_DN12286_c1_g1	yes|up	no|up	no|down
TRINITY_DN38575_c0_g3	no|down	no|down	yes|down
TRINITY_DN66669_c0_g1	no|up	no|down	yes|down
TRINITY_DN8961_c2_g1	no|up	no|down	yes|down
TRINITY_DN116613_c1_g1	no|down	no|up	yes|down
TRINITY_DN28668_c0_g1	no|up	no|up	yes|down
TRINITY_DN62617_c0_g1	no|up	no|up	yes|down
TRINITY_DN75687_c0_g2	no|down	yes|up	no|up
TRINITY_DN1248_c0_g1	no|up	no|down	yes|down
TRINITY_DN18480_c0_g1	no|down	no|up	yes|up
TRINITY_DN49090_c0_g2	no|up	no|up	yes|down
TRINITY_DN14434_c0_g1	no|down	no|up	yes|down
TRINITY_DN26980_c0_g2	no|up	yes|down	no|down
TRINITY_DN1796_c0_g1	no|up	no|up	yes|up
TRINITY_DN32732_c0_g1	no|down	yes|up	no|up
TRINITY_DN106564_c1_g1	yes|up	no|up	no|up
TRINITY_DN9051_c0_g1	no|down	no|up	yes|down
TRINITY_DN247_c0_g1	no|down	no|up	yes|up
TRINITY_DN15186_c0_g2	no|up	no|up	yes|down
TRINITY_DN81448_c0_g1	no|up	yes|up	no|down
TRINITY_DN10160_c0_g1	no|down	yes|up	no|up
TRINITY_DN9086_c1_g1	no|up	yes|down	no|up
TRINITY_DN121256_c0_g1	yes|down	no|up	no|down
TRINITY_DN35818_c0_g1	yes|up	no|up	no|down
TRINITY_DN10541_c0_g1	no|down	yes|up	no|up
TRINITY_DN2298_c1_g1	no|down	yes|down	yes|up
TRINITY_DN47041_c0_g1	no|down	yes|up	no|up
TRINITY_DN26469_c0_g1	no|up	no|down	yes|up
TRINITY_DN119028_c0_g1	yes|down	no|up	no|up
TRINITY_DN10535_c0_g1	yes|up	no|down	no|up
TRINITY_DN69963_c0_g2	yes|down	no|up	no|up
TRINITY_DN10372_c1_g1	yes|down	yes|down	no|up
TRINITY_DN100405_c0_g2	yes|down	yes|down	no|up
TRINITY_DN19383_c0_g1	no|up	no|down	yes|down
TRINITY_DN16617_c1_g1	no|up	no|down	yes|up
TRINITY_DN16771_c0_g1	no|up	yes|down	no|down
TRINITY_DN77262_c0_g2	no|up	no|down	yes|up
TRINITY_DN19918_c0_g1	no|up	no|up	yes|down
TRINITY_DN93632_c0_g1	no|down	no|down	yes|down
TRINITY_DN104125_c0_g1	no|down	no|down	yes|down
TRINITY_DN25871_c0_g1	yes|down	yes|up	no|up
TRINITY_DN3673_c0_g1	yes|up	no|up	no|down
TRINITY_DN32333_c0_g1	yes|up	no|up	no|up
TRINITY_DN10349_c0_g2	no|up	no|down	yes|up
TRINITY_DN8084_c0_g1	no|down	no|up	yes|down
TRINITY_DN60186_c0_g1	yes|up	no|down	no|down
TRINITY_DN52556_c0_g1	yes|down	no|down	no|down
TRINITY_DN8098_c0_g1	no|down	no|down	yes|down
TRINITY_DN17466_c0_g2	no|up	no|up	yes|up
TRINITY_DN12687_c0_g1	yes|up	no|down	no|up
TRINITY_DN3851_c0_g2	yes|down	no|up	no|down
TRINITY_DN10480_c0_g2	yes|down	no|down	yes|down
TRINITY_DN10480_c0_g1	no|down	no|up	yes|down
TRINITY_DN1360_c2_g1	yes|down	yes|up	no|up
TRINITY_DN20391_c0_g1	yes|down	no|up	no|down
TRINITY_DN4602_c0_g3	yes|down	no|down	no|up
TRINITY_DN2723_c0_g1	no|down	no|down	yes|up
TRINITY_DN27072_c0_g1	no|up	yes|up	no|down
TRINITY_DN2536_c0_g1	yes|down	yes|up	no|up
TRINITY_DN2339_c0_g1	no|up	yes|down	no|down
TRINITY_DN12683_c0_g1	yes|down	yes|up	no|up
TRINITY_DN2114_c0_g1	no|up	no|down	yes|up
TRINITY_DN1477_c2_g2	no|down	yes|down	no|down
TRINITY_DN2711_c0_g3	yes|down	no|up	no|up
TRINITY_DN13148_c0_g1	yes|down	no|down	no|down
TRINITY_DN3240_c0_g2	no|down	yes|up	no|up
TRINITY_DN12957_c0_g3	no|down	yes|up	no|up
TRINITY_DN10231_c0_g1	no|down	no|up	yes|up
TRINITY_DN39519_c0_g2	no|up	no|up	yes|down
TRINITY_DN22457_c0_g1	yes|down	no|down	no|down
TRINITY_DN44959_c0_g2	yes|up	no|down	no|down
TRINITY_DN3092_c0_g1	no|up	no|down	yes|up
TRINITY_DN50047_c0_g1	no|up	no|down	yes|down
TRINITY_DN21282_c0_g1	yes|down	yes|up	yes|up
TRINITY_DN32056_c0_g2	no|up	yes|up	yes|down
TRINITY_DN35077_c0_g1	no|up	yes|down	no|down
TRINITY_DN18228_c1_g1	yes|up	no|up	no|down
TRINITY_DN45289_c0_g1	yes|down	no|down	no|down
TRINITY_DN12834_c1_g1	yes|down	no|down	no|up
TRINITY_DN122960_c0_g1	yes|up	yes|up	no|down
TRINITY_DN46660_c0_g1	no|up	yes|up	no|up
TRINITY_DN4103_c0_g3	no|down	yes|down	yes|down
TRINITY_DN54237_c0_g1	yes|down	no|up	no|up
TRINITY_DN3123_c0_g1	no|down	yes|up	no|down
TRINITY_DN7261_c0_g1	yes|down	yes|up	no|up
TRINITY_DN4143_c0_g1	no|down	yes|down	yes|up
TRINITY_DN22730_c0_g1	no|no change	no|up	yes|down
TRINITY_DN44853_c0_g1	no|up	no|down	yes|down
TRINITY_DN14227_c0_g1	yes|down	no|up	no|down
TRINITY_DN332_c0_g2	no|down	yes|up	yes|up
TRINITY_DN5727_c0_g1	yes|up	no|down	no|up
TRINITY_DN6457_c1_g1	yes|down	no|up	no|up
TRINITY_DN5691_c0_g1	no|up	yes|up	yes|down
TRINITY_DN37805_c0_g1	no|no change	yes|down	yes|down
TRINITY_DN32899_c0_g2	no|down	no|down	yes|down
TRINITY_DN4762_c0_g2	yes|down	no|down	no|down
TRINITY_DN7812_c0_g1	no|up	no|up	yes|up
TRINITY_DN2226_c0_g1	no|down	yes|down	no|down
TRINITY_DN70784_c1_g1	yes|down	no|down	no|up
TRINITY_DN2522_c7_g1	no|up	no|down	yes|down
TRINITY_DN7992_c0_g1	no|up	no|up	yes|down
TRINITY_DN32823_c0_g2	no|up	no|up	yes|down
TRINITY_DN24405_c1_g1	no|no change	no|up	yes|up
TRINITY_DN34705_c0_g1	no|up	yes|up	yes|up
TRINITY_DN6203_c0_g1	no|down	yes|up	no|up
TRINITY_DN14492_c0_g1	yes|down	yes|up	no|up
TRINITY_DN28036_c0_g1	no|down	no|down	yes|down
TRINITY_DN17209_c0_g1	no|up	yes|down	no|up
TRINITY_DN7110_c1_g1	yes|up	no|up	yes|down
TRINITY_DN11472_c0_g1	yes|down	no|down	no|up
TRINITY_DN20384_c0_g2	no|no change	no|down	yes|down
TRINITY_DN24437_c0_g1	yes|up	no|down	no|down
TRINITY_DN21192_c0_g1	no|up	yes|up	no|up
TRINITY_DN12957_c0_g1	yes|down	yes|up	yes|up
TRINITY_DN89773_c0_g1	yes|up	no|up	no|down
TRINITY_DN22916_c0_g1	yes|down	yes|up	no|down
TRINITY_DN56968_c0_g5	no|up	no|up	yes|down
TRINITY_DN14616_c2_g1	no|up	no|up	yes|down
TRINITY_DN126259_c1_g1	no|up	no|up	yes|up
TRINITY_DN7169_c0_g1	yes|up	yes|up	no|up
TRINITY_DN47586_c0_g1	no|down	yes|up	no|down
TRINITY_DN15180_c0_g1	yes|up	no|up	yes|down
TRINITY_DN505_c0_g1	no|down	yes|down	no|up
TRINITY_DN26474_c0_g1	no|up	yes|up	no|down
TRINITY_DN135747_c0_g1	no|up	yes|up	no|up
TRINITY_DN77105_c0_g1	no|down	no|down	yes|down
TRINITY_DN1727_c0_g1	yes|down	yes|up	no|up
TRINITY_DN13080_c0_g1	no|down	yes|down	no|up
TRINITY_DN3070_c1_g1	no|down	yes|up	no|down
TRINITY_DN32_c0_g2	yes|down	no|up	no|up
TRINITY_DN2213_c1_g1	yes|up	no|up	no|down
TRINITY_DN2635_c0_g1	no|up	no|down	yes|up
TRINITY_DN3980_c0_g1	yes|down	no|up	no|up
TRINITY_DN3491_c1_g1	yes|down	no|down	no|up
TRINITY_DN22948_c0_g2	yes|up	yes|up	no|down
TRINITY_DN44667_c0_g1	no|up	no|down	yes|down
TRINITY_DN38845_c0_g1	no|up	yes|up	no|up
TRINITY_DN84496_c0_g1	no|no change	no|up	yes|down
TRINITY_DN20384_c0_g1	no|no change	no|down	yes|down
TRINITY_DN2427_c0_g1	no|up	yes|down	no|up
TRINITY_DN7255_c0_g1	yes|up	yes|up	no|up
TRINITY_DN24991_c0_g1	yes|down	yes|up	yes|up
TRINITY_DN21646_c0_g1	no|up	no|up	yes|down
TRINITY_DN15559_c0_g1	no|down	yes|up	no|down
TRINITY_DN31163_c0_g1	no|down	yes|up	no|up
TRINITY_DN35233_c0_g1	no|down	yes|down	yes|down
TRINITY_DN121162_c0_g1	yes|down	no|up	no|down
TRINITY_DN32823_c0_g1	no|up	yes|up	no|down
TRINITY_DN46832_c0_g1	no|up	no|down	yes|up
TRINITY_DN23703_c1_g1	no|up	no|down	yes|up
TRINITY_DN52589_c0_g1	no|up	yes|up	no|down
TRINITY_DN73177_c0_g1	no|up	yes|up	no|up
TRINITY_DN41086_c0_g1	no|up	no|down	yes|down
TRINITY_DN37548_c0_g1	no|up	no|down	yes|down
TRINITY_DN483_c0_g1	yes|up	no|up	yes|down
TRINITY_DN93931_c0_g1	no|down	yes|up	yes|down
TRINITY_DN1351_c0_g2	yes|down	yes|up	yes|up
TRINITY_DN1024_c1_g2	no|down	no|down	yes|down
TRINITY_DN105680_c0_g1	yes|up	no|up	no|up
TRINITY_DN35066_c1_g1	yes|down	no|down	no|down
TRINITY_DN28435_c1_g1	yes|down	no|up	no|down
TRINITY_DN39678_c0_g1	no|up	yes|up	no|up
TRINITY_DN26504_c0_g4	no|up	no|up	yes|up
TRINITY_DN6344_c0_g1	yes|down	no|up	yes|up
TRINITY_DN124323_c0_g1	no|up	no|up	yes|down
TRINITY_DN37865_c0_g1	yes|down	no|down	no|down
TRINITY_DN24409_c0_g1	no|up	no|up	yes|up
TRINITY_DN7194_c0_g1	no|up	yes|up	no|down
TRINITY_DN20053_c0_g1	no|down	no|down	yes|down
TRINITY_DN113948_c0_g1	yes|down	yes|up	no|up
TRINITY_DN1936_c1_g1	yes|down	yes|up	yes|up
TRINITY_DN10332_c0_g1	no|down	no|up	yes|up
TRINITY_DN1643_c0_g1	no|down	no|down	yes|up
TRINITY_DN1050_c0_g2	no|up	yes|down	no|up
TRINITY_DN22524_c0_g1	no|up	no|up	yes|up
TRINITY_DN8650_c0_g1	no|down	yes|up	yes|up
TRINITY_DN108901_c0_g4	no|no change	no|up	yes|up
TRINITY_DN129543_c0_g1	no|up	yes|up	no|down
TRINITY_DN8024_c0_g1	yes|up	yes|up	no|down
TRINITY_DN10054_c0_g1	no|up	no|down	yes|down
TRINITY_DN6646_c0_g1	no|down	yes|up	no|down
TRINITY_DN82440_c0_g1	no|up	yes|up	no|down
TRINITY_DN10586_c0_g1	yes|up	yes|up	yes|down
TRINITY_DN2074_c0_g1	no|down	no|down	yes|up
TRINITY_DN596_c0_g1	no|down	no|down	yes|up
TRINITY_DN2496_c0_g1	no|down	yes|up	yes|up
TRINITY_DN15824_c0_g2	no|up	no|up	yes|down
TRINITY_DN290_c1_g1	no|up	no|down	yes|down
TRINITY_DN5801_c0_g2	yes|down	no|up	no|down
TRINITY_DN38903_c0_g1	no|down	no|down	yes|down
TRINITY_DN9707_c0_g1	no|down	no|down	yes|up
TRINITY_DN21544_c0_g1	yes|down	no|down	yes|down
TRINITY_DN93260_c0_g1	no|no change	no|no change	yes|down
TRINITY_DN12536_c0_g1	yes|down	yes|up	no|up
TRINITY_DN15360_c0_g1	yes|down	no|down	no|up
TRINITY_DN21425_c0_g1	no|up	yes|up	no|down
TRINITY_DN10048_c0_g1	no|down	yes|down	no|down
TRINITY_DN7470_c0_g1	yes|up	no|up	yes|down
TRINITY_DN92515_c0_g3	no|up	no|up	yes|up
TRINITY_DN16322_c0_g2	yes|down	no|down	yes|down
TRINITY_DN27837_c0_g1	no|down	yes|down	no|down
TRINITY_DN4573_c0_g1	yes|up	no|down	no|up
TRINITY_DN10356_c0_g1	yes|down	yes|down	yes|down
TRINITY_DN9629_c0_g1	yes|down	yes|down	yes|down
TRINITY_DN31399_c0_g1	no|up	no|up	yes|down
TRINITY_DN1630_c0_g2	no|up	no|down	yes|down
TRINITY_DN2239_c1_g1	yes|down	yes|up	yes|up
TRINITY_DN37623_c0_g1	no|down	no|down	yes|down
TRINITY_DN5136_c2_g1	yes|down	no|down	no|down
TRINITY_DN6215_c0_g1	no|down	no|up	yes|down
TRINITY_DN32941_c0_g2	no|up	no|up	yes|up
TRINITY_DN4504_c0_g2	yes|up	no|down	no|up
TRINITY_DN5371_c1_g1	no|up	no|down	yes|down
TRINITY_DN21496_c0_g1	no|up	no|down	yes|up
TRINITY_DN22119_c0_g2	yes|up	no|down	no|up
TRINITY_DN14480_c0_g1	yes|down	yes|up	no|up
TRINITY_DN7942_c0_g1	no|up	no|down	yes|up
TRINITY_DN3334_c0_g1	no|up	no|up	yes|down
TRINITY_DN2010_c0_g1	yes|down	yes|up	no|up
TRINITY_DN27349_c0_g1	no|down	yes|down	no|up
TRINITY_DN4811_c0_g1	yes|down	yes|down	no|up
TRINITY_DN21294_c0_g4	no|up	no|up	yes|down
TRINITY_DN15749_c1_g2	no|down	yes|down	no|down
TRINITY_DN7991_c1_g1	no|up	no|up	yes|down
TRINITY_DN47704_c0_g1	yes|up	no|up	no|up
TRINITY_DN2450_c0_g1	yes|down	no|up	no|up
TRINITY_DN28959_c0_g1	yes|down	yes|up	yes|up
TRINITY_DN10256_c0_g2	no|down	no|up	yes|up
TRINITY_DN36066_c0_g1	yes|up	yes|up	no|down
TRINITY_DN8676_c0_g2	yes|down	no|down	no|up
TRINITY_DN10131_c0_g1	no|down	yes|up	no|up
TRINITY_DN6134_c0_g2	no|up	no|down	yes|up
TRINITY_DN5590_c0_g1	no|up	no|up	yes|down
TRINITY_DN5053_c0_g1	no|down	yes|up	yes|up
TRINITY_DN33697_c2_g1	no|up	no|up	yes|down
TRINITY_DN15686_c0_g1	no|up	no|up	yes|up
TRINITY_DN10077_c0_g2	yes|down	no|down	no|up
TRINITY_DN37689_c0_g1	yes|up	no|up	no|up
TRINITY_DN15357_c0_g1	no|down	yes|up	no|down
TRINITY_DN1139_c0_g1	no|up	no|up	yes|down
TRINITY_DN6335_c0_g2	yes|down	yes|up	no|up
TRINITY_DN7919_c0_g1	no|down	no|down	yes|down
TRINITY_DN22491_c0_g1	yes|up	yes|up	no|down
TRINITY_DN12331_c0_g1	yes|down	no|up	no|down
TRINITY_DN11026_c0_g2	no|up	no|down	yes|up
TRINITY_DN27966_c0_g1	no|no change	no|up	yes|up
TRINITY_DN15840_c0_g1	no|up	no|up	yes|down
TRINITY_DN77071_c0_g1	no|no change	yes|up	no|down
TRINITY_DN135289_c0_g1	no|up	yes|up	no|up
TRINITY_DN6504_c0_g1	no|down	yes|up	yes|up
TRINITY_DN83190_c0_g3	yes|down	no|up	yes|up
TRINITY_DN9110_c0_g1	yes|down	no|down	no|down
TRINITY_DN30386_c0_g1	yes|down	no|up	no|down
TRINITY_DN15481_c0_g2	no|up	yes|down	no|up
TRINITY_DN9520_c0_g1	yes|down	no|up	no|up
TRINITY_DN31082_c0_g1	yes|up	yes|up	no|down
TRINITY_DN6035_c0_g1	no|up	no|up	yes|down
TRINITY_DN10341_c0_g2	no|up	yes|up	yes|down
TRINITY_DN8651_c0_g1	yes|up	no|up	no|down
TRINITY_DN12286_c1_g3	no|up	no|no change	yes|down
TRINITY_DN973_c0_g1	no|up	no|up	yes|down
TRINITY_DN32456_c0_g1	no|up	no|down	yes|down
TRINITY_DN25900_c0_g2	yes|up	no|down	no|up
TRINITY_DN1981_c0_g2	no|up	no|down	yes|down
TRINITY_DN1386_c1_g2	no|up	yes|down	no|down
TRINITY_DN19109_c0_g1	no|up	yes|up	no|up
TRINITY_DN7952_c0_g1	no|up	no|down	yes|down
TRINITY_DN40869_c0_g1	no|up	no|down	yes|down
TRINITY_DN26077_c0_g4	no|down	no|down	yes|up
TRINITY_DN186_c0_g1	no|down	yes|up	no|up
TRINITY_DN12840_c0_g1	yes|down	no|up	no|down
TRINITY_DN25577_c1_g1	yes|down	no|up	yes|down
TRINITY_DN32915_c0_g2	no|down	yes|up	no|up
TRINITY_DN6759_c0_g2	no|down	no|down	yes|up
TRINITY_DN764_c0_g1	no|down	yes|up	no|down
TRINITY_DN28691_c1_g1	no|up	yes|up	no|up
TRINITY_DN10372_c1_g2	no|up	no|down	yes|up
TRINITY_DN116605_c0_g1	no|up	no|up	yes|down
TRINITY_DN13523_c0_g1	no|down	yes|up	no|up
TRINITY_DN16788_c0_g1	no|down	no|down	yes|up
TRINITY_DN33021_c0_g1	yes|down	no|down	no|down
TRINITY_DN42954_c0_g1	no|up	yes|up	no|down
TRINITY_DN6730_c0_g1	no|down	no|down	yes|up
TRINITY_DN4820_c2_g1	no|up	no|down	yes|up
TRINITY_DN13616_c0_g1	no|down	no|down	yes|down
TRINITY_DN48351_c0_g1	yes|up	no|up	no|down
TRINITY_DN32146_c0_g1	no|down	yes|up	no|down
TRINITY_DN65333_c0_g1	no|no change	no|up	yes|down
TRINITY_DN16525_c0_g1	no|down	no|down	yes|up
TRINITY_DN7803_c0_g1	yes|down	yes|up	no|down
TRINITY_DN102014_c0_g1	yes|down	no|up	no|down
TRINITY_DN6848_c0_g1	yes|up	yes|up	yes|down
TRINITY_DN17492_c0_g1	no|up	yes|up	no|down
TRINITY_DN136437_c0_g1	yes|down	no|up	no|down
TRINITY_DN1926_c0_g2	yes|up	yes|up	yes|up
TRINITY_DN5075_c1_g1	no|up	no|up	yes|up
TRINITY_DN3929_c0_g1	no|down	no|down	yes|down
TRINITY_DN95832_c0_g2	no|up	no|down	yes|down
TRINITY_DN3423_c0_g1	yes|down	yes|up	no|up
TRINITY_DN7078_c0_g1	yes|down	no|up	no|up
TRINITY_DN46711_c0_g1	no|down	no|down	yes|down
TRINITY_DN13406_c0_g1	no|down	yes|down	no|up
TRINITY_DN2751_c1_g2	yes|down	yes|down	no|up
TRINITY_DN19624_c0_g3	yes|down	no|down	no|down
TRINITY_DN12043_c0_g1	yes|down	no|down	no|up
TRINITY_DN3034_c1_g1	yes|down	no|up	no|up
TRINITY_DN13781_c0_g1	no|down	yes|down	yes|down
TRINITY_DN14575_c0_g2	no|up	yes|up	no|up
TRINITY_DN39361_c0_g1	no|up	no|down	yes|down
TRINITY_DN76969_c0_g1	yes|up	yes|up	no|up
TRINITY_DN952_c0_g1	yes|down	no|up	no|down
TRINITY_DN9846_c0_g1	yes|down	no|up	no|up
TRINITY_DN4279_c0_g1	yes|down	no|down	no|up
TRINITY_DN2037_c0_g2	no|up	no|down	yes|up
TRINITY_DN13796_c0_g1	no|down	yes|down	yes|down
TRINITY_DN13424_c0_g1	no|up	no|up	yes|down
TRINITY_DN34348_c0_g1	no|down	no|down	yes|up
TRINITY_DN25080_c0_g1	no|down	no|up	yes|up
TRINITY_DN9661_c1_g1	no|down	no|down	yes|up
TRINITY_DN11165_c0_g2	yes|up	no|up	yes|down
TRINITY_DN3868_c0_g3	no|down	yes|up	yes|up
TRINITY_DN42039_c0_g1	no|down	no|up	yes|down
TRINITY_DN12581_c0_g1	no|up	no|down	yes|down
TRINITY_DN19295_c0_g1	no|up	no|up	yes|up
TRINITY_DN26906_c0_g2	no|up	yes|up	no|up
TRINITY_DN9883_c0_g1	no|down	no|down	yes|up
TRINITY_DN7883_c0_g1	no|down	no|down	yes|down
TRINITY_DN76706_c0_g1	no|down	yes|up	no|up
TRINITY_DN72866_c0_g1	yes|down	yes|up	yes|up
TRINITY_DN5530_c0_g2	no|up	yes|down	no|down
TRINITY_DN97648_c0_g1	no|up	no|up	yes|down
TRINITY_DN9526_c0_g1	yes|down	no|down	yes|down
TRINITY_DN6018_c0_g1	yes|up	no|up	no|down
TRINITY_DN14272_c0_g1	no|down	yes|up	no|down
TRINITY_DN22545_c1_g1	yes|down	yes|up	no|down
TRINITY_DN43725_c0_g4	yes|up	no|up	no|up
TRINITY_DN5612_c0_g1	no|up	no|up	yes|down
TRINITY_DN6296_c0_g1	no|down	yes|up	no|up
TRINITY_DN7600_c0_g1	no|down	no|up	yes|down
TRINITY_DN1552_c1_g2	no|down	no|up	yes|up
TRINITY_DN21294_c0_g2	no|up	yes|up	no|up
TRINITY_DN41640_c0_g1	yes|up	no|down	no|down
TRINITY_DN111886_c0_g1	yes|down	no|up	no|up
TRINITY_DN42397_c0_g2	yes|down	yes|up	no|up
TRINITY_DN154_c1_g1	no|up	yes|down	no|no change
TRINITY_DN91_c0_g2	no|up	no|up	yes|down
TRINITY_DN17816_c0_g1	yes|down	yes|up	no|up
TRINITY_DN21107_c0_g1	no|up	yes|down	yes|down
TRINITY_DN93880_c0_g1	yes|down	no|up	no|down
TRINITY_DN14900_c1_g1	yes|down	yes|down	yes|down
TRINITY_DN25650_c0_g1	yes|down	no|up	no|down
TRINITY_DN100_c0_g1	yes|down	no|down	no|down
TRINITY_DN3482_c1_g2	yes|down	no|up	no|down
TRINITY_DN5229_c0_g1	no|up	yes|down	no|down
TRINITY_DN8962_c0_g1	yes|up	no|up	no|up
TRINITY_DN93917_c0_g1	no|down	no|down	yes|down
TRINITY_DN2338_c0_g1	no|up	yes|up	yes|down
TRINITY_DN28942_c0_g1	yes|up	no|up	no|down
TRINITY_DN74167_c0_g2	no|up	no|up	yes|down
TRINITY_DN8987_c0_g1	no|up	no|up	yes|up
TRINITY_DN8348_c0_g1	no|up	no|up	yes|down
TRINITY_DN69445_c0_g1	yes|down	no|up	no|up
TRINITY_DN107023_c0_g1	yes|down	no|up	no|down
TRINITY_DN19941_c0_g2	no|up	yes|up	no|down
TRINITY_DN263_c0_g1	yes|down	no|down	no|up
TRINITY_DN3359_c3_g1	no|up	no|up	yes|up
TRINITY_DN930_c0_g2	yes|down	yes|up	no|up
TRINITY_DN27019_c1_g3	no|down	no|up	yes|down
TRINITY_DN11511_c0_g1	no|down	no|down	yes|down
TRINITY_DN1687_c0_g1	yes|up	no|up	no|down
TRINITY_DN10404_c0_g1	no|up	yes|up	no|down
TRINITY_DN6550_c0_g2	no|down	yes|up	no|down
TRINITY_DN2884_c0_g1	no|up	no|down	yes|down
TRINITY_DN13625_c0_g1	yes|up	yes|up	no|up
TRINITY_DN1784_c0_g1	no|down	yes|up	no|down
TRINITY_DN37581_c0_g1	yes|down	no|up	no|up
TRINITY_DN65017_c1_g1	yes|up	no|up	no|down
TRINITY_DN50849_c0_g1	no|down	yes|down	yes|down
TRINITY_DN2404_c0_g1	no|down	yes|up	yes|down
TRINITY_DN132798_c0_g1	no|up	no|up	yes|down
TRINITY_DN4186_c0_g1	yes|down	yes|up	no|up
TRINITY_DN91263_c0_g1	yes|down	yes|up	no|down
TRINITY_DN10281_c0_g2	yes|down	no|down	no|down
TRINITY_DN67740_c0_g1	no|down	no|down	yes|up
TRINITY_DN93522_c0_g1	no|down	no|down	yes|up
TRINITY_DN3331_c2_g1	yes|up	yes|down	no|up
TRINITY_DN8055_c0_g1	yes|down	no|up	no|up
TRINITY_DN65966_c0_g1	no|down	no|down	yes|down
TRINITY_DN614_c0_g1	no|down	yes|up	no|up
TRINITY_DN16976_c0_g1	yes|up	no|down	no|down
TRINITY_DN4103_c0_g1	no|up	no|down	yes|down
TRINITY_DN8173_c0_g1	no|down	no|down	yes|up
TRINITY_DN12664_c0_g1	no|down	yes|down	yes|down
TRINITY_DN16311_c1_g1	yes|down	no|down	no|down
TRINITY_DN1069_c0_g1	no|down	no|down	yes|up
TRINITY_DN23387_c0_g1	no|up	no|down	yes|down
TRINITY_DN8042_c0_g1	yes|up	yes|up	yes|up
TRINITY_DN64164_c0_g1	no|up	no|down	yes|down
TRINITY_DN7198_c0_g1	yes|down	yes|up	no|up
TRINITY_DN6290_c0_g2	no|down	no|up	yes|up
TRINITY_DN88023_c0_g1	no|down	no|up	yes|down
TRINITY_DN11616_c0_g1	yes|down	no|up	no|down
TRINITY_DN3056_c0_g1	no|down	yes|up	no|up
TRINITY_DN2134_c1_g1	yes|down	yes|up	no|up
TRINITY_DN17709_c0_g1	no|down	yes|up	no|down
TRINITY_DN10811_c0_g1	no|down	no|down	yes|down
TRINITY_DN19865_c0_g2	no|up	yes|up	no|up
TRINITY_DN94638_c0_g1	yes|up	no|up	no|down
TRINITY_DN2109_c0_g2	no|up	no|up	yes|down
TRINITY_DN10212_c3_g1	yes|down	no|down	no|down
TRINITY_DN2889_c0_g1	yes|up	no|up	yes|down
TRINITY_DN5076_c0_g1	yes|down	yes|up	yes|up
TRINITY_DN32759_c0_g1	yes|up	no|up	yes|up
TRINITY_DN6727_c0_g1	no|down	no|down	yes|up
TRINITY_DN51381_c0_g1	yes|up	no|up	no|up
TRINITY_DN7784_c0_g1	no|down	yes|down	no|down
TRINITY_DN920_c0_g1	yes|up	no|down	no|up
TRINITY_DN27169_c0_g1	yes|down	no|up	no|down
TRINITY_DN15607_c0_g1	yes|down	no|down	no|down
TRINITY_DN1778_c0_g2	no|up	yes|down	no|up
TRINITY_DN1386_c0_g1	no|up	no|down	yes|up
TRINITY_DN4752_c2_g1	no|up	no|down	yes|down
TRINITY_DN116704_c0_g1	no|up	yes|up	no|up
TRINITY_DN3209_c0_g1	no|down	yes|up	no|up
TRINITY_DN89901_c0_g1	no|up	no|up	yes|down
TRINITY_DN9231_c0_g1	no|up	yes|up	no|down
TRINITY_DN4406_c1_g2	no|up	yes|up	no|up
TRINITY_DN23438_c0_g3	no|up	no|up	yes|down
TRINITY_DN5173_c0_g1	no|down	no|down	yes|down
TRINITY_DN94141_c0_g1	yes|down	no|up	yes|down
TRINITY_DN5663_c0_g1	yes|down	no|up	no|up
TRINITY_DN29489_c0_g1	no|no change	no|up	yes|down
TRINITY_DN6115_c0_g1	no|up	no|down	yes|down
TRINITY_DN44974_c1_g1	no|up	no|up	yes|down
TRINITY_DN56507_c0_g1	yes|down	yes|up	yes|down
TRINITY_DN2420_c0_g1	no|down	no|up	yes|up
TRINITY_DN31539_c0_g1	yes|down	yes|up	no|down
TRINITY_DN14489_c0_g1	yes|down	no|up	no|up
TRINITY_DN20995_c0_g1	yes|down	no|up	no|up
TRINITY_DN9949_c1_g1	no|up	no|down	yes|up
TRINITY_DN15547_c1_g2	yes|down	yes|up	no|down
TRINITY_DN17884_c0_g1	no|up	no|down	yes|up
TRINITY_DN22555_c0_g1	no|down	yes|up	no|up
TRINITY_DN82089_c1_g1	no|up	no|no change	yes|up
TRINITY_DN822_c1_g1	yes|down	no|up	no|up
TRINITY_DN10676_c1_g1	no|down	yes|up	no|down
TRINITY_DN2158_c0_g1	no|up	yes|up	yes|down
TRINITY_DN10409_c0_g1	yes|down	yes|up	no|up
TRINITY_DN11152_c1_g1	no|up	yes|up	yes|down
TRINITY_DN4771_c1_g5	no|down	no|up	yes|up
TRINITY_DN5058_c0_g1	no|down	no|up	yes|down
TRINITY_DN79066_c0_g2	no|up	no|up	yes|down
TRINITY_DN79914_c0_g1	no|up	no|up	yes|up
TRINITY_DN101859_c0_g1	no|up	yes|up	no|up
TRINITY_DN1613_c0_g2	no|down	no|down	yes|down
TRINITY_DN42184_c0_g2	no|up	no|down	yes|up
TRINITY_DN36558_c0_g3	yes|up	no|up	no|down
TRINITY_DN34702_c0_g1	no|down	yes|up	no|up
TRINITY_DN32097_c0_g1	no|down	no|down	yes|down
TRINITY_DN17745_c0_g1	yes|down	yes|up	yes|up
TRINITY_DN9498_c0_g1	no|up	no|down	yes|down
TRINITY_DN1386_c1_g3	no|down	yes|up	yes|up
TRINITY_DN4430_c0_g2	no|up	no|up	yes|up
TRINITY_DN6603_c0_g1	yes|down	no|up	no|down
TRINITY_DN16582_c0_g1	no|up	no|down	yes|down
TRINITY_DN5811_c0_g2	yes|down	no|up	yes|up
TRINITY_DN9485_c0_g1	no|up	no|down	yes|up
TRINITY_DN25248_c1_g1	yes|down	no|down	no|up
TRINITY_DN4577_c0_g1	yes|down	yes|up	yes|up
TRINITY_DN21163_c0_g1	no|down	no|down	yes|up
TRINITY_DN20735_c0_g1	yes|down	no|up	no|up
TRINITY_DN24708_c0_g1	yes|down	no|up	no|down
TRINITY_DN8430_c1_g1	no|up	no|down	yes|down
TRINITY_DN11281_c1_g3	yes|down	no|up	no|up
TRINITY_DN16479_c0_g1	yes|down	no|down	no|down
TRINITY_DN2602_c0_g1	yes|up	no|up	yes|down
TRINITY_DN3132_c0_g2	no|down	yes|up	no|up
TRINITY_DN35911_c0_g1	no|up	no|down	yes|down
TRINITY_DN2294_c0_g1	yes|down	no|down	no|down
TRINITY_DN8796_c0_g1	yes|down	no|down	yes|down
TRINITY_DN38960_c0_g1	no|down	yes|up	no|down
TRINITY_DN12955_c0_g1	no|down	no|down	yes|up
TRINITY_DN82659_c0_g1	no|up	no|up	yes|down
TRINITY_DN18174_c0_g1	no|up	no|up	yes|down
TRINITY_DN17573_c0_g2	no|down	yes|down	no|down
TRINITY_DN103430_c0_g1	no|down	no|up	yes|down
TRINITY_DN2213_c0_g2	no|down	yes|down	no|up
TRINITY_DN37923_c0_g1	yes|up	no|down	no|down
TRINITY_DN8435_c0_g1	yes|down	no|up	no|up
TRINITY_DN539_c0_g1	no|down	no|up	yes|up
TRINITY_DN1718_c0_g1	no|up	yes|down	no|up
TRINITY_DN26567_c0_g1	no|down	no|up	yes|down
TRINITY_DN15163_c0_g1	no|down	no|down	yes|down
TRINITY_DN17943_c0_g1	no|down	no|up	yes|down
TRINITY_DN3405_c0_g1	yes|down	no|up	no|down
TRINITY_DN73196_c0_g1	no|up	yes|up	no|down
TRINITY_DN29893_c0_g1	yes|up	no|up	no|down
TRINITY_DN6095_c0_g1	no|down	yes|down	no|down
TRINITY_DN15381_c0_g2	no|down	no|up	yes|down
TRINITY_DN62149_c0_g3	no|up	no|down	yes|up
TRINITY_DN58948_c0_g1	yes|down	no|up	no|down
TRINITY_DN83953_c0_g1	no|up	yes|up	no|down
TRINITY_DN2156_c2_g1	no|down	yes|up	no|up
TRINITY_DN41150_c0_g1	no|down	yes|up	no|up
TRINITY_DN1957_c0_g1	no|up	yes|down	no|up
TRINITY_DN13560_c0_g1	no|down	no|down	yes|down
TRINITY_DN27479_c0_g1	no|down	no|up	yes|down
TRINITY_DN219_c0_g1	yes|down	no|down	no|up
TRINITY_DN12921_c0_g1	yes|down	yes|up	no|down
TRINITY_DN10252_c0_g1	no|down	no|up	yes|down
TRINITY_DN20230_c0_g1	no|down	yes|up	yes|up
TRINITY_DN98038_c0_g1	yes|up	no|down	no|down
TRINITY_DN879_c1_g2	yes|down	no|up	no|down
TRINITY_DN20826_c0_g1	no|up	no|down	yes|down
TRINITY_DN31132_c0_g2	no|up	no|up	yes|down
TRINITY_DN5655_c0_g2	no|down	yes|up	no|down
TRINITY_DN4694_c0_g2	no|down	yes|up	no|down
TRINITY_DN4694_c0_g1	no|up	no|up	yes|down
TRINITY_DN49628_c0_g1	no|down	yes|up	no|down
TRINITY_DN7736_c0_g1	no|down	yes|up	no|up
TRINITY_DN29994_c0_g1	yes|down	no|down	no|down
TRINITY_DN16604_c0_g2	no|up	no|down	yes|down
TRINITY_DN14433_c0_g1	no|up	yes|up	yes|down
TRINITY_DN9724_c0_g1	no|down	no|up	yes|up
TRINITY_DN1104_c0_g3	no|down	yes|up	no|up
TRINITY_DN47198_c0_g1	no|up	no|down	yes|down
TRINITY_DN4819_c0_g2	no|down	no|up	yes|up
TRINITY_DN5845_c0_g1	yes|down	yes|up	no|up
TRINITY_DN11165_c0_g3	no|down	no|up	yes|down
TRINITY_DN40783_c0_g1	yes|down	no|up	no|down
TRINITY_DN26_c0_g1	no|up	yes|up	no|up
TRINITY_DN17163_c0_g1	no|up	yes|up	no|down
TRINITY_DN6994_c0_g2	no|down	yes|up	no|up
TRINITY_DN30157_c0_g1	no|down	yes|up	no|down
TRINITY_DN5760_c0_g1	yes|up	yes|up	no|down
TRINITY_DN522_c0_g2	no|down	no|up	yes|up
TRINITY_DN28420_c0_g1	no|down	no|down	yes|up
TRINITY_DN7674_c0_g4	no|up	no|down	yes|down
TRINITY_DN7431_c0_g1	no|down	no|down	yes|down
TRINITY_DN10548_c0_g1	no|up	yes|down	no|down
TRINITY_DN973_c1_g1	no|up	yes|up	no|up
TRINITY_DN11240_c0_g1	no|down	no|up	yes|up
TRINITY_DN8533_c0_g1	no|down	yes|up	no|up
TRINITY_DN3437_c0_g1	yes|down	no|up	no|down
TRINITY_DN76472_c0_g1	no|up	no|up	yes|down
TRINITY_DN5372_c0_g1	no|down	no|up	yes|up
TRINITY_DN2545_c3_g1	no|down	yes|up	no|down
TRINITY_DN4096_c0_g1	no|up	no|down	yes|down
TRINITY_DN3767_c0_g1	no|down	no|down	yes|down
TRINITY_DN14912_c0_g1	yes|down	no|up	no|down
TRINITY_DN31216_c0_g3	no|down	no|down	yes|down
TRINITY_DN14422_c1_g1	no|up	no|up	yes|down
TRINITY_DN12311_c0_g2	no|up	no|up	yes|down
TRINITY_DN80003_c0_g1	no|down	no|down	yes|down
TRINITY_DN25303_c0_g1	yes|up	no|down	no|up
TRINITY_DN6735_c0_g1	no|down	yes|down	no|down
TRINITY_DN10615_c0_g1	no|up	no|down	yes|up
TRINITY_DN1325_c0_g1	no|up	no|down	yes|down
TRINITY_DN26527_c0_g1	yes|down	yes|up	no|up
TRINITY_DN2653_c0_g2	no|down	yes|down	no|down
TRINITY_DN17137_c0_g3	yes|up	yes|up	no|down
TRINITY_DN6550_c0_g3	no|down	yes|up	no|up
TRINITY_DN10352_c0_g1	no|up	no|up	yes|down
TRINITY_DN50849_c0_g2	yes|down	no|up	no|up
TRINITY_DN105794_c0_g1	no|up	yes|up	no|up
TRINITY_DN4752_c2_g3	no|up	no|down	yes|up
TRINITY_DN10623_c0_g3	no|up	yes|up	yes|up
TRINITY_DN63_c0_g1	yes|down	no|up	no|up
TRINITY_DN4954_c1_g1	no|down	yes|up	no|down
TRINITY_DN18828_c0_g1	no|up	no|down	yes|down
TRINITY_DN92039_c0_g1	no|up	no|down	yes|down
TRINITY_DN8516_c0_g1	yes|down	no|down	no|down
TRINITY_DN22428_c0_g1	yes|up	yes|up	no|down
TRINITY_DN4785_c0_g2	no|down	no|up	yes|down
TRINITY_DN11870_c0_g3	yes|up	no|up	no|up
TRINITY_DN13636_c0_g1	yes|up	no|down	yes|up
TRINITY_DN8263_c0_g1	yes|down	yes|down	no|down
TRINITY_DN27399_c0_g1	no|up	yes|up	no|down
TRINITY_DN6290_c4_g1	yes|up	no|down	no|down
TRINITY_DN29003_c0_g1	no|down	yes|up	no|down
TRINITY_DN33_c0_g5	yes|down	no|up	no|down
TRINITY_DN11715_c0_g1	no|down	no|up	yes|up
TRINITY_DN1926_c0_g1	yes|up	yes|up	yes|up
TRINITY_DN24822_c0_g1	no|up	yes|down	no|down
TRINITY_DN13354_c0_g2	no|up	yes|up	no|up
TRINITY_DN74045_c0_g1	no|up	no|up	yes|up
TRINITY_DN3214_c0_g1	no|up	no|up	yes|down
TRINITY_DN1157_c0_g1	no|up	no|up	yes|down
TRINITY_DN619_c0_g1	no|down	no|down	yes|up
TRINITY_DN4103_c0_g2	yes|up	no|down	no|down
TRINITY_DN26876_c0_g1	no|down	no|down	yes|down
TRINITY_DN22066_c0_g3	no|up	yes|up	no|up
TRINITY_DN10945_c0_g2	yes|down	yes|up	no|down
[truncated: 4,364 more rows]

## Sheet: Table S4
Table S4 GO annotation analysis of Astragalus mongholicus 4,224 DEGs for Trichoderma harzianum T9131 inducing.
Category	GO ID	Term	Gene numbers	Gene_IDs
biological process	GO:0001906	cell killing	4	TRINITY_DN13914_c0_g1;TRINITY_DN18828_c0_g1;TRINITY_DN3838_c0_g1;TRINITY_DN5443_c0_g1
biological process	GO:0002376	immune system process	23	TRINITY_DN40_c1_g1;TRINITY_DN1397_c0_g1;TRINITY_DN4286_c0_g1;TRINITY_DN3359_c3_g1;TRINITY_DN15912_c0_g1;TRINITY_DN15284_c0_g1;TRINITY_DN4508_c0_g1;TRINITY_DN3390_c0_g1;TRINITY_DN7927_c2_g2;TRINITY_DN368_c0_g1;TRINITY_DN35501_c0_g1;TRINITY_DN365_c0_g2;TRINITY_DN1454_c0_g6;TRINITY_DN52142_c0_g1;TRINITY_DN40_c0_g1;TRINITY_DN67156_c0_g1;TRINITY_DN4681_c1_g1;TRINITY_DN6827_c0_g1;TRINITY_DN11247_c0_g1;…
biological process	GO:0015976	carbon utilization	2	TRINITY_DN356_c0_g1;TRINITY_DN433_c0_g1
biological process	GO:0065007	biological regulation	668	TRINITY_DN6646_c0_g1;TRINITY_DN26474_c0_g1;TRINITY_DN25765_c0_g2;TRINITY_DN74167_c0_g2;TRINITY_DN25765_c0_g1;TRINITY_DN12427_c0_g1;TRINITY_DN3440_c2_g1;TRINITY_DN8419_c0_g1;TRINITY_DN9223_c1_g1;TRINITY_DN76478_c0_g1;TRINITY_DN5291_c0_g2;TRINITY_DN2983_c0_g2;TRINITY_DN4589_c0_g1;TRINITY_DN63_c0_g1;TRINITY_DN1755_c0_g1;TRINITY_DN1755_c0_g2;TRINITY_DN1923_c1_g1;TRINITY_DN1249_c0_g1;TRINITY_DN12097_c…
biological process	GO:0008152	metabolic process	1804	TRINITY_DN3722_c0_g1TRINITY_DN10785_c0_g2TRINITY_DN3705_c0_g4TRINITY_DN12427_c0_g1TRINITY_DN8063_c0_g1TRINITY_DN41150_c0_g1TRINITY_DN5291_c0_g2TRINITY_DN485_c0_g1TRINITY_DN514_c0_g1TRINITY_DN62477_c0_g1TRINITY_DN1722_c1_g1TRINITY_DN69376_c0_g1TRINITY_DN106396_c0_g1TRINITY_DN16823_c0_g2TRINITY_DN16086_c0_g1TRINITY_DN1672_c0_g1TRINITY_DN109443_c0_g1TRINITY_DN14408_c0_g1TRINITY_DN17493_c1_g1TRINITY_…
				INITY_DN927_c0_g1TRINITY_DN18264_c0_g2TRINITY_DN22555_c0_g1TRINITY_DN21918_c0_g1TRINITY_DN16911_c0_g1TRINITY_DN5955_c1_g1TRINITY_DN1924_c0_g1TRINITY_DN65699_c0_g1TRINITY_DN45362_c0_g1TRINITY_DN3806_c0_g1TRINITY_DN10160_c0_g1TRINITY_DN85956_c0_g1TRINITY_DN8070_c0_g1TRINITY_DN84344_c0_g1TRINITY_DN18102_c0_g1TRINITY_DN2735_c0_g1TRINITY_DN30174_c0_g1TRINITY_DN3835_c0_g1TRINITY_DN6397_c0_g2TRINITY_DN4…
biological process	GO:0051704	multi-organism process	116	TRINITY_DN1397_c0_g1;TRINITY_DN26737_c0_g1;TRINITY_DN6174_c0_g1;TRINITY_DN12402_c0_g1;TRINITY_DN5905_c0_g1;TRINITY_DN4420_c0_g1;TRINITY_DN49168_c0_g1;TRINITY_DN112356_c0_g1;TRINITY_DN19003_c0_g1;TRINITY_DN5594_c0_g2;TRINITY_DN1251_c0_g1;TRINITY_DN8042_c0_g1;TRINITY_DN24001_c1_g2;TRINITY_DN46968_c0_g1;TRINITY_DN332_c1_g1;TRINITY_DN11992_c0_g1;TRINITY_DN7054_c0_g1;TRINITY_DN4834_c0_g1;TRINITY_DN122…
biological process	GO:0040011	locomotion	5	TRINITY_DN15982_c0_g1;TRINITY_DN34389_c0_g1;TRINITY_DN7067_c0_g1;TRINITY_DN3115_c0_g1;TRINITY_DN15263_c0_g1
biological process	GO:0022414	reproductive process	72	TRINITY_DN10548_c0_g1;TRINITY_DN11762_c0_g1;TRINITY_DN12135_c0_g1;TRINITY_DN3705_c0_g4;TRINITY_DN7067_c0_g1;TRINITY_DN35066_c1_g1;TRINITY_DN6174_c0_g1;TRINITY_DN12955_c0_g1;TRINITY_DN18174_c0_g1;TRINITY_DN85975_c0_g1;TRINITY_DN6239_c0_g1;TRINITY_DN11400_c0_g1;TRINITY_DN18303_c0_g2;TRINITY_DN49168_c0_g1;TRINITY_DN9892_c0_g1;TRINITY_DN594_c0_g1;TRINITY_DN14780_c0_g1;TRINITY_DN4201_c0_g1;TRINITY_DN1…
biological process	GO:0000003	reproduction	4	TRINITY_DN49168_c0_g1;TRINITY_DN2697_c0_g1;TRINITY_DN25900_c0_g2;TRINITY_DN6174_c0_g1
biological process	GO:0008283	cell population proliferation	3	TRINITY_DN5580_c0_g1;TRINITY_DN4819_c0_g2;TRINITY_DN44720_c0_g1
biological process	GO:0071840	cellular component organization or biogenesis	286	TRINITY_DN128391_c0_g1;TRINITY_DN12944_c1_g1;TRINITY_DN32884_c0_g2;TRINITY_DN38295_c0_g1;TRINITY_DN47637_c0_g1;TRINITY_DN38051_c0_g2;TRINITY_DN123389_c0_g1;TRINITY_DN16419_c0_g2;TRINITY_DN7691_c0_g2;TRINITY_DN15027_c0_g2;TRINITY_DN5201_c0_g1;TRINITY_DN7323_c0_g1;TRINITY_DN357_c0_g1;TRINITY_DN15540_c0_g1;TRINITY_DN15540_c0_g2;TRINITY_DN19996_c0_g1;TRINITY_DN1527_c0_g1;TRINITY_DN2194_c0_g1;TRINITY_…
biological process	GO:0009987	cellular process	1983	TRINITY_DN10785_c0_g2TRINITY_DN26474_c0_g1TRINITY_DN3705_c0_g4TRINITY_DN128391_c0_g1TRINITY_DN12427_c0_g1TRINITY_DN6174_c0_g1TRINITY_DN41150_c0_g1TRINITY_DN5291_c0_g2TRINITY_DN485_c0_g1TRINITY_DN514_c0_g1TRINITY_DN62477_c0_g1TRINITY_DN106401_c0_g1TRINITY_DN1722_c1_g1TRINITY_DN3868_c0_g3TRINITY_DN38051_c0_g2TRINITY_DN106396_c0_g1TRINITY_DN16823_c0_g2TRINITY_DN14933_c0_g1TRINITY_DN16086_c0_g1TRINIT…
				TY_DN1718_c0_g1TRINITY_DN1942_c0_g1TRINITY_DN122754_c0_g1TRINITY_DN7187_c0_g1TRINITY_DN647_c0_g2TRINITY_DN1784_c0_g1TRINITY_DN49494_c0_g1TRINITY_DN6763_c1_g1TRINITY_DN1936_c1_g1TRINITY_DN17775_c0_g1TRINITY_DN8861_c0_g1TRINITY_DN7724_c3_g1TRINITY_DN757_c0_g2TRINITY_DN19090_c0_g1TRINITY_DN17840_c0_g1TRINITY_DN8516_c0_g1TRINITY_DN13551_c0_g1TRINITY_DN3069_c1_g2TRINITY_DN45734_c0_g2TRINITY_DN7484_c0_…
biological process	GO:0032502	developmental process	100	TRINITY_DN5580_c0_g1;TRINITY_DN38295_c0_g1;TRINITY_DN128391_c0_g1;TRINITY_DN35066_c1_g1;TRINITY_DN6174_c0_g1;TRINITY_DN85975_c0_g1;TRINITY_DN11400_c0_g1;TRINITY_DN15540_c0_g1;TRINITY_DN15540_c0_g2;TRINITY_DN49168_c0_g1;TRINITY_DN4233_c0_g1;TRINITY_DN9892_c0_g1;TRINITY_DN168_c0_g2;TRINITY_DN4328_c0_g1;TRINITY_DN26926_c0_g1;TRINITY_DN8791_c0_g1;TRINITY_DN13778_c2_g2;TRINITY_DN126714_c0_g1;TRINITY_D…
biological process	GO:0032501	multicellular organismal process	45	TRINITY_DN14843_c0_g1;TRINITY_DN12955_c0_g1;TRINITY_DN11762_c0_g1;TRINITY_DN5036_c1_g1;TRINITY_DN38295_c0_g1;TRINITY_DN3911_c0_g3;TRINITY_DN35066_c1_g1;TRINITY_DN2595_c0_g1;TRINITY_DN13778_c1_g1;TRINITY_DN85975_c0_g1;TRINITY_DN26561_c0_g2;TRINITY_DN11400_c0_g1;TRINITY_DN60677_c0_g1;TRINITY_DN2638_c0_g1;TRINITY_DN7503_c0_g2;TRINITY_DN2348_c0_g1;TRINITY_DN8452_c0_g1;TRINITY_DN4804_c0_g1;TRINITY_DN1…
biological process	GO:0040007	growth	9	TRINITY_DN168_c0_g2;TRINITY_DN93522_c0_g1;TRINITY_DN12013_c0_g1;TRINITY_DN10332_c0_g1;TRINITY_DN13778_c1_g1;TRINITY_DN5857_c0_g1;TRINITY_DN18102_c0_g2;TRINITY_DN77285_c0_g2;TRINITY_DN13778_c2_g2
biological process	GO:0048511	rhythmic process	6	TRINITY_DN4708_c0_g1;TRINITY_DN38295_c0_g1;TRINITY_DN67737_c0_g1;TRINITY_DN16294_c0_g1;TRINITY_DN10345_c0_g1;TRINITY_DN4995_c0_g1
biological process	GO:0051179	localization	284	TRINITY_DN41669_c0_g1;TRINITY_DN6394_c0_g1;TRINITY_DN61085_c0_g1;TRINITY_DN1344_c0_g1;TRINITY_DN14100_c0_g1;TRINITY_DN38051_c0_g2;TRINITY_DN76969_c0_g1;TRINITY_DN2353_c0_g1;TRINITY_DN39190_c0_g2;TRINITY_DN76403_c0_g1;TRINITY_DN44808_c0_g1;TRINITY_DN7323_c0_g1;TRINITY_DN38947_c0_g2;TRINITY_DN131167_c0_g1;TRINITY_DN14869_c0_g2;TRINITY_DN81993_c0_g1;TRINITY_DN21918_c0_g1;TRINITY_DN11503_c0_g1;TRINIT…
biological process	GO:0022610	biological adhesion	3	TRINITY_DN5857_c0_g1;TRINITY_DN18849_c1_g1;TRINITY_DN48682_c0_g4
biological process	GO:0098754	detoxification	9	TRINITY_DN89824_c0_g2;TRINITY_DN17441_c0_g1;TRINITY_DN4993_c7_g2;TRINITY_DN35066_c1_g1;TRINITY_DN5225_c0_g2;TRINITY_DN23527_c0_g1;TRINITY_DN5673_c0_g1;TRINITY_DN6036_c0_g1;TRINITY_DN6376_c1_g1
biological process	GO:0050896	response to stimulus	586	TRINITY_DN128391_c0_g1;TRINITY_DN25765_c0_g2;TRINITY_DN25765_c0_g1;TRINITY_DN12427_c0_g1;TRINITY_DN47484_c0_g2;TRINITY_DN46198_c0_g1;TRINITY_DN5291_c0_g2;TRINITY_DN1755_c0_g1;TRINITY_DN1755_c0_g2;TRINITY_DN7503_c0_g2;TRINITY_DN485_c0_g1;TRINITY_DN2314_c0_g2;TRINITY_DN1249_c0_g1;TRINITY_DN106401_c0_g1;TRINITY_DN59506_c0_g1;TRINITY_DN6449_c0_g1;TRINITY_DN5055_c0_g1;TRINITY_DN22738_c0_g1;TRINITY_DN8…
cellular component	GO:0031974	membrane-enclosed lumen	23	TRINITY_DN22481_c0_g2;TRINITY_DN1687_c0_g1;TRINITY_DN59506_c0_g1;TRINITY_DN47205_c0_g1;TRINITY_DN33267_c0_g1;TRINITY_DN6186_c0_g1;TRINITY_DN6196_c0_g1;TRINITY_DN72612_c0_g1;TRINITY_DN6306_c0_g1;TRINITY_DN23297_c0_g1;TRINITY_DN62387_c0_g2;TRINITY_DN3911_c1_g1;TRINITY_DN11165_c0_g2;TRINITY_DN3562_c0_g1;TRINITY_DN8557_c0_g1;TRINITY_DN61188_c0_g4;TRINITY_DN36295_c0_g3;TRINITY_DN29783_c0_g1;TRINITY_DN…
cellular component	GO:0032991	protein-containing complex	413	TRINITY_DN10785_c0_g2;TRINITY_DN44689_c0_g1;TRINITY_DN13080_c0_g1;TRINITY_DN47637_c0_g1;TRINITY_DN18524_c0_g1;TRINITY_DN92670_c0_g2;TRINITY_DN80603_c0_g1;TRINITY_DN12097_c0_g1;TRINITY_DN79886_c0_g1;TRINITY_DN16823_c0_g2;TRINITY_DN109443_c0_g1;TRINITY_DN6468_c4_g1;TRINITY_DN26888_c0_g1;TRINITY_DN31184_c0_g1;TRINITY_DN12690_c0_g3;TRINITY_DN41824_c0_g1;TRINITY_DN35173_c0_g1;TRINITY_DN57429_c0_g1;TRI…
cellular component	GO:0044425	membrane part	1480	TRINITY_DN10785_c0_g2TRINITY_DN6169_c0_g1TRINITY_DN3783_c0_g2TRINITY_DN128391_c0_g1TRINITY_DN41150_c0_g1TRINITY_DN8245_c1_g2TRINITY_DN9614_c0_g2TRINITY_DN3705_c0_g4TRINITY_DN92010_c1_g1TRINITY_DN485_c0_g2TRINITY_DN3868_c0_g3TRINITY_DN10723_c0_g1TRINITY_DN4913_c0_g1TRINITY_DN32342_c0_g1TRINITY_DN15382_c0_g1TRINITY_DN42465_c0_g1TRINITY_DN5651_c0_g1TRINITY_DN109443_c0_g1TRINITY_DN7703_c1_g1TRINITY_D…
cellular component	GO:0044421	extracellular region part	21	TRINITY_DN4818_c1_g1;TRINITY_DN13147_c0_g1;TRINITY_DN58496_c0_g1;TRINITY_DN15424_c1_g2;TRINITY_DN28768_c0_g1;TRINITY_DN22030_c0_g1;TRINITY_DN18307_c0_g2;TRINITY_DN22432_c0_g1;TRINITY_DN8063_c0_g1;TRINITY_DN112272_c0_g1;TRINITY_DN37828_c0_g1;TRINITY_DN25075_c0_g1;TRINITY_DN12207_c0_g1;TRINITY_DN7300_c0_g1;TRINITY_DN4994_c0_g2;TRINITY_DN12323_c0_g1;TRINITY_DN70014_c0_g1;TRINITY_DN11391_c0_g1;TRINIT…
cellular component	GO:0044422	organelle part	453	TRINITY_DN41669_c0_g1;TRINITY_DN10785_c0_g2;TRINITY_DN2841_c0_g1;TRINITY_DN44689_c0_g1;TRINITY_DN47637_c0_g1;TRINITY_DN77262_c0_g2;TRINITY_DN18524_c0_g1;TRINITY_DN92670_c0_g2;TRINITY_DN16665_c0_g2;TRINITY_DN64562_c0_g1;TRINITY_DN1573_c0_g1;TRINITY_DN79886_c0_g1;TRINITY_DN24990_c1_g1;TRINITY_DN109443_c0_g1;TRINITY_DN6468_c4_g1;TRINITY_DN26888_c0_g1;TRINITY_DN31184_c0_g1;TRINITY_DN51337_c0_g1;TRINI…
cellular component	GO:0043226	organelle	1012	TRINITY_DN128391_c0_g1;TRINITY_DN10785_c0_g2;TRINITY_DN831_c0_g1;TRINITY_DN2841_c0_g1;TRINITY_DN44689_c0_g1;TRINITY_DN4311_c0_g1;TRINITY_DN47637_c0_g1;TRINITY_DN77262_c0_g2;TRINITY_DN16719_c0_g1;TRINITY_DN3901_c0_g1;TRINITY_DN8063_c0_g1;TRINITY_DN642_c0_g1;TRINITY_DN29583_c0_g1;TRINITY_DN5291_c0_g2;TRINITY_DN31219_c0_g1;TRINITY_DN13533_c1_g1;TRINITY_DN7503_c0_g2;TRINITY_DN485_c0_g1;TRINITY_DN4978…
cellular component	GO:0016020	membrane	522	TRINITY_DN20607_c0_g1;TRINITY_DN1344_c0_g1;TRINITY_DN3705_c0_g4;TRINITY_DN128391_c0_g1;TRINITY_DN92670_c0_g2;TRINITY_DN9614_c0_g2;TRINITY_DN4250_c0_g1;TRINITY_DN6695_c0_g1;TRINITY_DN16665_c0_g2;TRINITY_DN2353_c0_g1;TRINITY_DN64562_c0_g1;TRINITY_DN1923_c1_g1;TRINITY_DN485_c0_g2;TRINITY_DN17902_c0_g1;TRINITY_DN59506_c0_g1;TRINITY_DN37929_c0_g2;TRINITY_DN336_c0_g3;TRINITY_DN20060_c0_g1;TRINITY_DN104…
cellular component	GO:0030054	cell junction	14	TRINITY_DN17467_c0_g1;TRINITY_DN73691_c0_g1;TRINITY_DN47637_c0_g1;TRINITY_DN30038_c0_g1;TRINITY_DN9744_c0_g1;TRINITY_DN7267_c0_g1;TRINITY_DN18758_c0_g1;TRINITY_DN15263_c0_g1;TRINITY_DN4420_c0_g1;TRINITY_DN27990_c0_g1;TRINITY_DN8173_c0_g1;TRINITY_DN384_c0_g1;TRINITY_DN91315_c0_g2;TRINITY_DN34389_c0_g1
cellular component	GO:0005576	extracellular region	136	TRINITY_DN6051_c0_g2;TRINITY_DN5580_c0_g1;TRINITY_DN3233_c0_g2;TRINITY_DN16419_c0_g2;TRINITY_DN6174_c0_g1;TRINITY_DN13541_c0_g1;TRINITY_DN21816_c1_g1;TRINITY_DN49168_c0_g1;TRINITY_DN1237_c1_g5;TRINITY_DN717_c2_g1;TRINITY_DN14069_c1_g1;TRINITY_DN9848_c0_g1;TRINITY_DN6146_c0_g2;TRINITY_DN9848_c0_g2;TRINITY_DN58327_c0_g1;TRINITY_DN5501_c0_g1;TRINITY_DN6859_c0_g1;TRINITY_DN21392_c0_g1;TRINITY_DN8146_…
cellular component	GO:0044217	other organism part	7	TRINITY_DN75803_c0_g1;TRINITY_DN7714_c0_g1;TRINITY_DN62477_c0_g1;TRINITY_DN68408_c0_g2;TRINITY_DN6415_c0_g1;TRINITY_DN9290_c0_g1;TRINITY_DN2570_c1_g1
cellular component	GO:0044464	cell part	1754	TRINITY_DN10785_c0_g2TRINITY_DN3705_c0_g4TRINITY_DN38051_c0_g2TRINITY_DN3901_c0_g1TRINITY_DN8063_c0_g1TRINITY_DN9614_c0_g2TRINITY_DN13533_c1_g1TRINITY_DN485_c0_g1TRINITY_DN485_c0_g2TRINITY_DN26243_c0_g1TRINITY_DN62477_c0_g1TRINITY_DN1722_c1_g1TRINITY_DN68952_c0_g1TRINITY_DN4913_c0_g1TRINITY_DN43084_c0_g1TRINITY_DN16823_c0_g2TRINITY_DN14933_c0_g1TRINITY_DN1672_c0_g1TRINITY_DN109443_c0_g1TRINITY_DN…
				c0_g2TRINITY_DN22344_c0_g1TRINITY_DN12709_c0_g1TRINITY_DN38058_c0_g1TRINITY_DN16624_c0_g1TRINITY_DN7221_c0_g1TRINITY_DN519_c0_g2TRINITY_DN519_c0_g4TRINITY_DN15392_c0_g2TRINITY_DN8547_c0_g1TRINITY_DN918_c0_g1TRINITY_DN1064_c0_g1TRINITY_DN2860_c0_g1TRINITY_DN634_c0_g2TRINITY_DN4064_c0_g1TRINITY_DN3893_c0_g1TRINITY_DN989_c0_g1TRINITY_DN3343_c0_g1TRINITY_DN6845_c0_g1TRINITY_DN93373_c0_g1TRINITY_DN584…
cellular component	GO:0099080	supramolecular complex	32	TRINITY_DN5796_c0_g1;TRINITY_DN12944_c1_g1;TRINITY_DN1527_c0_g1;TRINITY_DN328_c0_g2;TRINITY_DN1946_c0_g1;TRINITY_DN115_c1_g1;TRINITY_DN10349_c0_g2;TRINITY_DN4918_c0_g1;TRINITY_DN5106_c0_g1;TRINITY_DN19996_c0_g1;TRINITY_DN21991_c0_g1;TRINITY_DN18049_c0_g2;TRINITY_DN61436_c0_g3;TRINITY_DN50855_c0_g2;TRINITY_DN14430_c0_g1;TRINITY_DN60038_c2_g1;TRINITY_DN12007_c1_g1;TRINITY_DN211_c1_g1;TRINITY_DN2036…
molecular function	GO:0045182	translation regulator activity	52	TRINITY_DN40_c1_g1;TRINITY_DN4456_c0_g1;TRINITY_DN28362_c0_g2;TRINITY_DN15385_c0_g1;TRINITY_DN4286_c0_g1;TRINITY_DN973_c1_g1;TRINITY_DN26541_c0_g1;TRINITY_DN47704_c0_g1;TRINITY_DN28275_c0_g1;TRINITY_DN19619_c0_g1;TRINITY_DN935_c4_g1;TRINITY_DN9949_c1_g1;TRINITY_DN17473_c0_g1;TRINITY_DN3350_c1_g1;TRINITY_DN16525_c0_g1;TRINITY_DN4335_c0_g1;TRINITY_DN24927_c0_g1;TRINITY_DN12097_c0_g1;TRINITY_DN427_c…
molecular function	GO:0140110	transcription regulator activity	245	TRINITY_DN8781_c0_g1;TRINITY_DN3901_c0_g1;TRINITY_DN38295_c0_g1;TRINITY_DN35092_c0_g1;TRINITY_DN22193_c0_g1;TRINITY_DN37182_c0_g1;TRINITY_DN26924_c0_g1;TRINITY_DN2081_c0_g2;TRINITY_DN357_c0_g1;TRINITY_DN29583_c0_g1;TRINITY_DN7470_c0_g1;TRINITY_DN2156_c2_g1;TRINITY_DN22278_c0_g1;TRINITY_DN114113_c0_g1;TRINITY_DN22812_c0_g1;TRINITY_DN8480_c0_g1;TRINITY_DN21688_c0_g1;TRINITY_DN31219_c0_g1;TRINITY_DN…
molecular function	GO:0005198	structural molecule activity	208	TRINITY_DN10785_c0_g2;TRINITY_DN44689_c0_g1;TRINITY_DN47637_c0_g1;TRINITY_DN57809_c0_g2;TRINITY_DN12690_c0_g3;TRINITY_DN5201_c0_g1;TRINITY_DN91268_c0_g1;TRINITY_DN14188_c0_g2;TRINITY_DN47655_c0_g1;TRINITY_DN6351_c0_g1;TRINITY_DN6360_c0_g1;TRINITY_DN24823_c0_g3;TRINITY_DN80603_c0_g1;TRINITY_DN2329_c1_g2;TRINITY_DN49122_c0_g1;TRINITY_DN31915_c0_g2;TRINITY_DN58979_c0_g1;TRINITY_DN17500_c0_g1;TRINITY…
molecular function	GO:0044183	protein folding chaperone	14	TRINITY_DN6310_c0_g1;TRINITY_DN1687_c0_g1;TRINITY_DN11919_c0_g2;TRINITY_DN18420_c0_g1;TRINITY_DN2244_c0_g3;TRINITY_DN77640_c0_g2;TRINITY_DN4008_c0_g1;TRINITY_DN1725_c0_g1;TRINITY_DN35817_c1_g1;TRINITY_DN6310_c0_g2;TRINITY_DN7939_c1_g2;TRINITY_DN29072_c1_g1;TRINITY_DN5905_c0_g1;TRINITY_DN8834_c0_g1
molecular function	GO:0140104	molecular carrier activity	1	TRINITY_DN6196_c0_g1
molecular function	GO:0016209	antioxidant activity	37	TRINITY_DN20607_c0_g1;TRINITY_DN3893_c0_g1;TRINITY_DN55391_c0_g1;TRINITY_DN47205_c0_g1;TRINITY_DN21392_c0_g1;TRINITY_DN8119_c0_g1;TRINITY_DN41709_c0_g1;TRINITY_DN1404_c0_g1;TRINITY_DN87785_c0_g1;TRINITY_DN26561_c0_g2;TRINITY_DN23527_c0_g1;TRINITY_DN72612_c0_g1;TRINITY_DN14934_c0_g1;TRINITY_DN9125_c0_g1;TRINITY_DN1702_c1_g1;TRINITY_DN11165_c0_g3;TRINITY_DN12485_c0_g2;TRINITY_DN72036_c0_g1;TRINITY_…
molecular function	GO:0005215	transporter activity	317	TRINITY_DN41669_c0_g1;TRINITY_DN6695_c0_g1;TRINITY_DN61085_c0_g1;TRINITY_DN1344_c0_g1;TRINITY_DN14393_c0_g1;TRINITY_DN6687_c0_g1;TRINITY_DN14100_c0_g1;TRINITY_DN34238_c0_g1;TRINITY_DN39190_c0_g2;TRINITY_DN76403_c0_g1;TRINITY_DN56646_c0_g1;TRINITY_DN1120_c0_g1;TRINITY_DN7323_c0_g1;TRINITY_DN131167_c0_g1;TRINITY_DN91547_c0_g4;TRINITY_DN81993_c0_g1;TRINITY_DN14188_c0_g2;TRINITY_DN11503_c0_g1;TRINITY…
molecular function	GO:0090729	toxin activity	1	TRINITY_DN6056_c0_g2
molecular function	GO:0098772	molecular function regulator	86	TRINITY_DN5580_c0_g1;TRINITY_DN82200_c0_g1;TRINITY_DN15027_c0_g2;TRINITY_DN694_c1_g2;TRINITY_DN49662_c0_g3;TRINITY_DN1923_c1_g1;TRINITY_DN4211_c0_g2;TRINITY_DN3562_c0_g2;TRINITY_DN13160_c0_g3;TRINITY_DN6278_c0_g2;TRINITY_DN12653_c0_g1;TRINITY_DN7645_c0_g1;TRINITY_DN5656_c0_g1;TRINITY_DN9747_c0_g1;TRINITY_DN41137_c0_g1;TRINITY_DN92515_c0_g3;TRINITY_DN6001_c0_g1;TRINITY_DN12573_c0_g1;TRINITY_DN2243…
molecular function	GO:0140299	small molecule sensor activity	3	TRINITY_DN128391_c0_g1;TRINITY_DN126714_c0_g1;TRINITY_DN13397_c0_g3
molecular function	GO:0005488	binding	2281	TRINITY_DN3901_c0_g1TRINITY_DN26474_c0_g1TRINITY_DN3705_c0_g4TRINITY_DN128391_c0_g1TRINITY_DN12427_c0_g1TRINITY_DN5291_c0_g2TRINITY_DN2983_c0_g2TRINITY_DN9570_c0_g1TRINITY_DN92010_c1_g1TRINITY_DN13533_c1_g1TRINITY_DN485_c0_g1TRINITY_DN26243_c0_g1TRINITY_DN62477_c0_g1TRINITY_DN106401_c0_g1TRINITY_DN30651_c0_g2TRINITY_DN1722_c1_g1TRINITY_DN3868_c0_g3TRINITY_DN4913_c0_g1TRINITY_DN32342_c0_g1TRINITY_…
				DN21649_c0_g2TRINITY_DN49593_c0_g1TRINITY_DN15540_c0_g1TRINITY_DN15540_c0_g2TRINITY_DN2630_c0_g1TRINITY_DN594_c0_g1TRINITY_DN18202_c0_g1TRINITY_DN3732_c0_g2TRINITY_DN4681_c0_g1TRINITY_DN1702_c1_g1TRINITY_DN14636_c0_g1TRINITY_DN1300_c0_g1TRINITY_DN18493_c0_g2TRINITY_DN7516_c0_g2TRINITY_DN78412_c0_g1TRINITY_DN4834_c0_g1TRINITY_DN40934_c0_g1TRINITY_DN27153_c0_g1TRINITY_DN9490_c0_g1TRINITY_DN4577_c0_…
molecular function	GO:0045735	nutrient reservoir activity	10	TRINITY_DN28706_c0_g1;TRINITY_DN36425_c0_g1;TRINITY_DN20624_c0_g1;TRINITY_DN19241_c0_g1;TRINITY_DN13899_c0_g1;TRINITY_DN39630_c0_g1;TRINITY_DN36293_c0_g1;TRINITY_DN50849_c0_g2;TRINITY_DN104421_c0_g1;TRINITY_DN1285_c0_g1
molecular function	GO:0031386	protein tag	4	TRINITY_DN21564_c0_g1;TRINITY_DN15727_c1_g3;TRINITY_DN91315_c0_g2;TRINITY_DN29850_c0_g2
molecular function	GO:0060089	molecular transducer activity	53	TRINITY_DN128391_c0_g1;TRINITY_DN9312_c0_g1;TRINITY_DN9921_c0_g2;TRINITY_DN836_c0_g1;TRINITY_DN2339_c0_g1;TRINITY_DN8537_c0_g1;TRINITY_DN74017_c0_g1;TRINITY_DN11379_c0_g1;TRINITY_DN6586_c0_g3;TRINITY_DN6586_c0_g2;TRINITY_DN3359_c3_g1;TRINITY_DN4805_c0_g3;TRINITY_DN1851_c0_g1;TRINITY_DN5023_c0_g2;TRINITY_DN32024_c0_g1;TRINITY_DN7927_c2_g2;TRINITY_DN96231_c0_g1;TRINITY_DN692_c0_g4;TRINITY_DN11574_c…
molecular function	GO:0003824	catalytic activity	2247	TRINITY_DN3722_c0_g1TRINITY_DN3901_c0_g1TRINITY_DN3783_c0_g2TRINITY_DN128391_c0_g1TRINITY_DN12427_c0_g1TRINITY_DN8063_c0_g1TRINITY_DN5291_c0_g2TRINITY_DN3705_c0_g4TRINITY_DN9570_c0_g1TRINITY_DN485_c0_g1TRINITY_DN514_c0_g1TRINITY_DN62477_c0_g1TRINITY_DN106401_c0_g1TRINITY_DN1722_c1_g1TRINITY_DN10723_c0_g1TRINITY_DN68952_c0_g1TRINITY_DN69376_c0_g1TRINITY_DN4913_c0_g1TRINITY_DN3307_c0_g1TRINITY_DN14…
				INITY_DN9680_c0_g1TRINITY_DN2721_c0_g3TRINITY_DN26136_c0_g1TRINITY_DN50237_c0_g1TRINITY_DN131182_c0_g1TRINITY_DN8969_c0_g1TRINITY_DN5867_c0_g2TRINITY_DN15341_c0_g1TRINITY_DN12834_c0_g1TRINITY_DN31814_c0_g2TRINITY_DN397_c0_g2TRINITY_DN397_c0_g1TRINITY_DN48460_c0_g1TRINITY_DN56824_c1_g1TRINITY_DN21192_c0_g1TRINITY_DN12065_c0_g1TRINITY_DN2602_c0_g1TRINITY_DN6127_c0_g3TRINITY_DN21481_c0_g1TRINITY_DN4…

## Sheet: Table S5
Table S5 Expression information of DEGs in key KEGG pathways.
KEGG Pathway	Gene ID	KO_id	KO_name	T+F_0h vs F_0h (Log2FC)		T+F_24h vs F_24h (Log2FC)		T+F_48h vs F_48h (Log2FC)
				Log2FC	significant	Log2FC	significant	Log2FC	significant
Plant-pathogen interaction pathway	TRINITY_DN8600_c0_g1	K02183	CALM	-1.43377	yes	2.48816	yes	0.0298329	no
	TRINITY_DN24237_c0_g1	K02183	CALM	0.148984	no	3.8586	yes	1.8877	yes
	TRINITY_DN17478_c0_g1	K02183	CALM	-1.00577	yes	1.56755	yes	0.913985	no
	TRINITY_DN2360_c0_g2	K02183	CALM	-1.35175	yes	1.13632	yes	0.245057	no
	TRINITY_DN15054_c0_g1	K13448	CML	-1.31166	yes	2.70695	yes	1.56482	yes
	TRINITY_DN44340_c0_g1	K13448	CML	-1.20366	yes	1.43636	no	0.123222	no
	TRINITY_DN13020_c0_g1	K13448	CML	-2.35896	yes	1.36474	yes	-0.835385	no
	TRINITY_DN5813_c0_g2	K13448	CML	-0.545243	no	1.88542	yes	1.40437	yes
	TRINITY_DN1565_c0_g3	K13448	CML	-2.79257	yes	2.22769	yes	-0.267216	no
	TRINITY_DN2930_c0_g4	K13448	CML	-0.472851	no	1.06251	yes	0.653574	no
	TRINITY_DN58124_c0_g1	K13448	CML	-0.722612	no	1.05823	yes	0.407193	no
	TRINITY_DN10324_c1_g1	K13448	CML	-1.73254	yes	2.66416	yes	0.799879	no
	TRINITY_DN7198_c0_g1	K13448	CML	-1.51858	yes	3.17435	yes	0.324316	no
	TRINITY_DN32146_c0_g1	K13448	CML	-0.646337	no	1.27735	yes	-0.47751	no
	TRINITY_DN16854_c0_g1	K13448	CML	-2.58835	yes	4.0352	yes	1.1283	yes
	TRINITY_DN1565_c0_g2	K13448	CML	-0.0408564	no	1.77987	yes	-0.620767	no
	TRINITY_DN24233_c0_g1	K13448	CML	-0.759112	no	3.60322	yes	1.976	yes
	TRINITY_DN32916_c0_g1	K13448	CML	-0.779139	no	1.96026	yes	0.822809	no
	TRINITY_DN1565_c0_g1	K13448	CML	-2.00237	yes	3.03749	yes	0.0569815	no
	TRINITY_DN7996_c0_g3	K05391	CNGC	-0.422626	no	1.08948	yes	-0.184279	no
	TRINITY_DN8961_c2_g1	K05391	CNGC	0.484809	no	-0.610304	no	-1.12145	yes
	TRINITY_DN42293_c0_g1	K05391	CNGC	1.43651	no	-0.0634709	no	-2.53259	yes
	TRINITY_DN3440_c2_g1	K13412	CDPK	-1.80346	yes	1.49099	yes	0.48275	no
	TRINITY_DN8483_c0_g1	K13412	CDPK	0.384064	no	1.7445	yes	1.12645	no
	TRINITY_DN930_c0_g2	K13412	CDPK	-1.61129	yes	1.84776	yes	0.137996	no
	TRINITY_DN438_c0_g2	K13412	CDPK	-2.30919	yes	2.08684	yes	0.798377	no
	TRINITY_DN28691_c1_g1	K13412	CDPK	0.0719462	no	5.73493	yes	1.64717	no
	TRINITY_DN2902_c1_g1	K13412	CDPK	-1.06816	yes	0.507831	no	0.0818677	no
	TRINITY_DN18514_c0_g1	K13412	CDPK	-2.48727	yes	2.25833	no	-2.83579	no
	TRINITY_DN3132_c0_g2	K13412	CDPK	-0.951933	no	1.06722	yes	0.272951	no
	TRINITY_DN3115_c0_g1	K20536	MPK3	-1.57811	yes	1.94126	yes	0.740271	no
	TRINITY_DN5087_c0_g1	K13449	PR1	-0.400069	no	0.349921	no	3.67581	yes
	TRINITY_DN112272_c0_g1	K13449	PR1	2.37652	yes	2.33316	yes	-1.52412	yes
	TRINITY_DN9056_c0_g2	K00864	NHO1，glpK, GK	7.63916	yes	2.94489	no	-3.95847	no
	TRINITY_DN20607_c0_g1	K13447	RBOH	-1.94133	yes	2.0932	yes	0.860908	no
	TRINITY_DN2655_c0_g1	K13425	WRKY22	-1.43035	yes	1.91524	yes	1.45076	yes
	TRINITY_DN11879_c0_g1	K20725	MKS1	-1.42495	yes	3.05687	yes	0.707456	no
	TRINITY_DN2436_c1_g1	K13424	WRKY33	-0.996349	no	3.26557	yes	1.39894	yes
	TRINITY_DN7215_c0_g2	K13424	WRKY33	-0.746963	no	1.57946	yes	0.0176962	no
	TRINITY_DN6080_c0_g1	K13424	WRKY33	0.216536	no	1.18721	yes	-0.64242	no
	TRINITY_DN14480_c0_g1	K13424	WRKY33	-1.07996	yes	1.0327	yes	0.0124713	no
	TRINITY_DN37828_c0_g1	K01373	Rd19,CTSF	6.50527	yes	6.45151	yes	0.373262	no
	TRINITY_DN13147_c0_g1	K01373	Rd19,CTSF	-0.00111349	no	-0.15569	no	-1.05367	yes
	TRINITY_DN70014_c0_g1	K01373	Rd19,CTSF	0.333993	no	-0.780632	no	-2.57122	yes
	TRINITY_DN11766_c0_g1	K04079	HSP90A, htpG	2.43767	yes	0.722745	no	-0.967901	no
	TRINITY_DN3921_c0_g1	K04079	HSP90A, htpG	1.74062	yes	0.75237	no	-0.94726	no
	TRINITY_DN575_c0_g1	K04079	HSP90A, htpG	-1.06713	yes	-1.33211	yes	0.460218	no
	TRINITY_DN10427_c0_g1	K04079	HSP90A, htpG	-3.10796	yes	-0.0607285	no	1.25298	no
	TRINITY_DN40203_c1_g1	K04079	HSP90A, htpG	1.97443	no	-2.29446	no	-2.68369	yes
	TRINITY_DN9374_c0_g1	K09487	HSP90B, TRA1	0.456393	no	-0.285141	no	1.00183	yes
Phenylpropanoid biosynthesis	TRINITY_DN5845_c0_g1	K10775	PAL	-1.26765	yes	1.22737	yes	0.250197	no
	TRINITY_DN13505_c0_g1	K10775	PAL	-2.9354	yes	2.73296	yes	-0.114309	no
	TRINITY_DN7497_c0_g1	K10775	PAL	0.195191	no	1.28133	yes	-0.0692293	no
	TRINITY_DN5845_c4_g2	K10775	PAL	0.049623	no	1.75748	yes	-0.586639	no
	TRINITY_DN41722_c0_g1	K01904	4CL	-0.582345	no	-0.64506	no	-1.36558	yes
	TRINITY_DN1015_c0_g1	K01904	4CL	0.0594788	no	1.01392	yes	-0.326682	no
	TRINITY_DN16231_c0_g1	K00487	CYP73A	0.768114	no	1.85029	yes	-0.466578	no
Flavonoid biosynthesis	TRINITY_DN26240_c0_g2	K08243	CHR	0.58451	no	2.3079	yes	-0.636781	no
	TRINITY_DN18884_c0_g1	K00660	CHS	0.269036	no	2.52533	yes	0.160308	no
	TRINITY_DN9680_c0_g3	K00660	CHS	0.364152	no	2.31961	yes	-0.81976	no
	TRINITY_DN9680_c0_g2	K00660	CHS	-0.533103	no	2.35222	yes	-0.699106	no
	TRINITY_DN9680_c0_g1	K00660	CHS	0.848425	no	1.79713	yes	-0.952505	no
	TRINITY_DN18635_c0_g2	K00660	CHS	0.507187	no	1.15793	no	-2.61191	yes
	TRINITY_DN112217_c0_g1	K00660	CHS	0.943932	no	2.19347	yes	-0.857202	no
	TRINITY_DN5955_c1_g1	K00660	CHS	0.998547	no	2.20211	yes	-0.63913	no
	TRINITY_DN58738_c0_g1	K00660	CHS	0.0416227	no	0.899831	no	2.32927	yes
	TRINITY_DN5910_c0_g2	K00660	CHS	-0.0410366	no	2.14657	yes	-0.689488	no
	TRINITY_DN25242_c0_g1	K00660	CHS	0.166092	no	2.21241	yes	-0.665317	no
	TRINITY_DN10268_c0_g1	K00660	CHS	0.405496	no	1.92882	yes	-0.706181	no
	TRINITY_DN4303_c0_g2	K00660	CHS	0.315969	no	1.82843	yes	0.227413	no
	TRINITY_DN4303_c0_g1	K00660	CHS	-0.926758	no	3.86582	yes	2.21363	no
	TRINITY_DN887_c0_g1	K00660	CHS	0.747613	no	1.65627	yes	-0.761247	no
	TRINITY_DN26219_c0_g1	K00660	CHS	0.989353	no	1.86243	yes	-0.943829	no
	TRINITY_DN161_c0_g1	K01859	CHI	2.04591	yes	1.49894	yes	-1.40149	yes
	TRINITY_DN27956_c0_g1	K01859	CHI	0.142412	no	1.05655	yes	-0.827283	no
Isoflavonoid biosynthesis	TRINITY_DN11152_c1_g1	K13257	CYP93C	0.854712	no	1.00676	yes	-1.30921	yes
	TRINITY_DN104_c0_g1	K13259	HI4OMT	0.977959	no	1.37867	yes	-1.17373	yes
	TRINITY_DN75582_c0_g1	K13258	HIDH	-0.483108	no	0.801213	no	-1.44604	yes
MAPK signaling pathway	TRINITY_DN19067_c0_g1	K13414	MEKK1	-1.90914	yes	0.965342	no	-0.618731	no
	TRINITY_DN484_c0_g1	K13414	MEKK1	-1.65786	yes	0.764295	no	-0.49767	no
	TRINITY_DN38087_c0_g1	K20772	ACS6	-1.19737	yes	1.23451	yes	-2.12987	no
	TRINITY_DN105015_c0_g1	K20772	ACS6	-1.33371	no	1.32507	no	-2.07058	yes
	TRINITY_DN4186_c0_g1	K20772	ACS6	-2.00782	yes	1.83378	yes	0.525812	no
	TRINITY_DN43430_c0_g1	K00940	NDK	5.20848	no	4.43031	yes	1.38032	no
	TRINITY_DN35218_c0_g1	K00940	NDK	-0.693686	no	-1.17095	no	2.7623	yes
	TRINITY_DN9231_c0_g1	K20547	CHIB	0.602436	no	1.42503	yes	-0.0958771	no
	TRINITY_DN14773_c1_g1	K20547	CHIB	1.54732	yes	0.39912	no	-0.608226	no
	TRINITY_DN8379_c0_g1	K17686	RANI	-1.06969	yes	0.33988	no	0.304409	no
	TRINITY_DN22099_c0_g1	K20716	MAPKKK17_18	-0.730882	no	-1.42356	yes	-0.00910965	no
	TRINITY_DN10809_c0_g1	K20716	MAPKKK17_18	-1.26261	yes	-0.152869	no	0.152648	no
	TRINITY_DN87785_c0_g1	K03781	CAT1	-5.11453	yes	0.87148	no	-0.439226	no
	TRINITY_DN1702_c1_g1	K03781	CAT1	0.324633	no	0.00117094	no	-2.03426	yes
	TRINITY_DN41709_c0_g1	K03781	CAT1	-2.60129	no	-0.424776	no	-3.03956	yes
	TRINITY_DN59031_c0_g1	K03781	CAT1	-0.47767	no	-2.16557	no	-4.82877	yes
MAPK signaling pathway and plant hormone signal transduction pathway	TRINITY_DN14205_c0_g1	K14516	ERF1	-0.138334	no	1.15445	yes	-0.897725	no
	TRINITY_DN52661_c0_g1	K14516	ERF1	-0.218238	no	2.28276	yes	-1.0975	no
	TRINITY_DN17140_c0_g2	K14516	ERF1	1.29317	no	-0.14822	no	-2.19808	yes
	TRINITY_DN634_c0_g2	K14516	ERF1	1.19782	yes	1.10482	no	-0.244297	no
	TRINITY_DN21499_c0_g1	K14516	ERF1	2.00398	yes	0.99502	no	-2.17699	yes
	TRINITY_DN18531_c0_g1	K13422	MYC2	-0.704216	no	3.10398	yes	2.06963	yes
	TRINITY_DN9921_c0_g2	K14496	PYL	-1.87699	yes	0.534059	no	-1.66488	yes
	TRINITY_DN1923_c1_g1	K14496	PYL	0.00083776	no	1.6894	yes	1.70698	yes
	TRINITY_DN1821_c0_g2	K14496	PYL	-0.706527	no	1.21592	yes	-0.100831	no
	TRINITY_DN18984_c0_g1	K14496	PYL	-0.911884	no	0.740043	no	-2.76296	yes
	TRINITY_DN12730_c0_g1	K14496	PYL	-1.36293	no	3.03764	yes	-0.335309	no
	TRINITY_DN16492_c0_g1	K14497	PP2C	-1.70252	yes	-1.09628	yes	-0.789742	no
	TRINITY_DN10058_c0_g2	K14497	PP2C	-2.29858	yes	-1.46862	yes	-4.05396	yes
	TRINITY_DN2860_c0_g1	K14497	PP2C	-1.79911	yes	-0.854805	no	-1.23454	yes
	TRINITY_DN29994_c0_g1	K14498	SNRK2	-1.04767	yes	-0.731703	no	-0.15719	no
Plant hormone signal transduction pathway	TRINITY_DN2774_c0_g1	K13464	JAZ	-2.77102	yes	0.813613	no	-1.03666	no
	TRINITY_DN3083_c0_g1	K13464	JAZ	-2.49142	yes	2.19434	yes	-0.197885	no
	TRINITY_DN600_c0_g1	K13464	JAZ	-2.57257	yes	0.869942	no	0.0165469	no
	TRINITY_DN64262_c0_g1	K13464	JAZ	-2.89721	yes	3.08112	yes	-1.09535	yes
	TRINITY_DN23417_c0_g1	K13464	JAZ	-1.16941	yes	0.112145	no	-0.00941101	no
	TRINITY_DN368_c0_g1	K14508	NPR1	1.76466	yes	0.361294	no	0.635203	no
	TRINITY_DN2927_c0_g1	K14508	NPR1	-1.51318	yes	1.02039	yes	0.35909	no

## Sheet: Table S6
Table S6 Infomation of 58 connected hub genes.
Gene id	Connectivity	module
TRINITY_DN48668_c0_g2	10.9825	pink
TRINITY_DN13625_c0_g1	9.84705	pink
TRINITY_DN9273_c0_g1	9.56335	pink
TRINITY_DN59685_c0_g1	9.07462	pink
TRINITY_DN6123_c0_g1	9.03763	pink
TRINITY_DN18707_c0_g1	8.74331	pink
TRINITY_DN17409_c0_g1	8.70313	pink
TRINITY_DN14663_c0_g1	8.26324	pink
TRINITY_DN8904_c0_g1	8.22954	pink
TRINITY_DN2602_c0_g1	7.89658	pink
TRINITY_DN6123_c0_g2	7.84896	pink
TRINITY_DN34657_c0_g1	7.73914	pink
TRINITY_DN6397_c0_g2	7.71247	pink
TRINITY_DN6018_c0_g1	7.40531	pink
TRINITY_DN13_c0_g1	7.37476	pink
TRINITY_DN8949_c0_g1	7.34833	pink
TRINITY_DN7707_c0_g1	7.20597	pink
TRINITY_DN18159_c0_g1	7.18997	pink
TRINITY_DN11391_c0_g1	6.6443	pink
TRINITY_DN43430_c0_g1	6.53892	pink
TRINITY_DN10718_c0_g1	6.36706	pink
TRINITY_DN105680_c0_g1	6.21327	pink
TRINITY_DN45650_c0_g1	5.95844	pink
TRINITY_DN31097_c0_g1	5.74	pink
TRINITY_DN33036_c0_g1	5.73565	pink
TRINITY_DN104558_c0_g1	5.73211	pink
TRINITY_DN64138_c0_g2	5.59859	pink
TRINITY_DN1673_c0_g1	5.43394	pink
TRINITY_DN33374_c0_g1	5.23048	pink
TRINITY_DN2348_c0_g1	5.13214	pink
TRINITY_DN7448_c0_g1	5.06372	pink
TRINITY_DN63986_c0_g1	4.98969	pink
TRINITY_DN63986_c0_g3	4.98462	pink
TRINITY_DN11292_c0_g1	4.94224	pink
TRINITY_DN5563_c0_g1	4.58344	pink
TRINITY_DN130681_c0_g1	4.36979	pink
TRINITY_DN7018_c0_g1	4.31532	pink
TRINITY_DN14408_c0_g1	4.27979	pink
TRINITY_DN1795_c0_g1	4.25669	pink
TRINITY_DN15180_c0_g1	3.90801	pink
TRINITY_DN83953_c0_g1	3.88409	pink
TRINITY_DN8476_c0_g1	3.83836	pink
TRINITY_DN89241_c0_g1	3.73172	pink
TRINITY_DN11766_c0_g1	3.14632	pink
TRINITY_DN83744_c0_g1	2.89486	pink
TRINITY_DN17577_c0_g1	2.73229	pink
TRINITY_DN3530_c0_g2	2.16417	pink
TRINITY_DN82378_c0_g2	2.13132	pink
TRINITY_DN18049_c0_g2	2.04953	pink
TRINITY_DN12696_c0_g1	1.73366	pink
TRINITY_DN8994_c0_g1	1.64073	pink
TRINITY_DN41176_c0_g1	1.61131	pink
TRINITY_DN40_c0_g1	1.47809	pink
TRINITY_DN3126_c0_g1	1.42731	pink
TRINITY_DN61110_c0_g1	1.25226	pink
TRINITY_DN8962_c0_g1	1.01697	pink
TRINITY_DN5288_c0_g1	0.8387	pink
TRINITY_DN8004_c0_g1	0.48485	pink
